# Supplementary material for: Identification of a set of miRNAs differentially expressed in transiently TIA-depleted HeLa cells by genome-wide profiling
Source: BMC Mol Biol. 2013 Feb 6;14:4. doi: 10.1186/1471-2199-14-4 (PMC3600012; doi:10.1186/1471-2199-14-4)
Supplement: Additional file 1 — Summary of the miRNA array analyses. The following additional data are available in this file: 1) Correlation of Hy3 and Hy5 signals for the spike-in controls between slides. 2) Hy5 vs Hy3 scatter, MA and ratio distribution plots (before and after normalization) and Hy5 vs Hy3 scatter plot for the spike-in controls, for each independent experiments. 3) Statistical test implemented in the limma R. [file 1471-2199-14-4-S1.xls]

## Sheet: Correlation of Hy3_ Hy5 signals
Project data quality assesment
Correlation of Hy3 and Hy5 signals for the spike-in controls between slides

## Sheet: Statistical test by the limma R
#-------------------------------------------------------------------------------
# FileName Cy3 Cy5
#-------------------------------------------------------------------------------
# Cy3_Cy5_13638753.gpr wt mu
# Cy3_Cy5_13638754.gpr wt mu
# Cy3_Cy5_13638755.gpr wt mu
#-------------------------------------------------------------------------------
#Background Corrected by: normexp (Offset: 50)
#Normalization within slide: loess
#Normalization between slides: quantile
#p values adjustment: fdr
Index	Fold Change	logSignal (A)	logRatio (M)	StdErr (logRatio)	logControl	StdErr (logControl)	logExperiment	StdErr (logExperiment)	pval (LiMMA)	FDR (LiMMA)	pval (RankProd)	FDR (RankProd)	ProbeID	Description	hm:logRatio	hm:logRatio2	hm:logRatio3
374	-1	15.98	-0.01	0	15.98	0	15.98	0	0.936846	0.953735	0.560665	114206426	hsa_SNORD3@	19007	0	-0.01	0
5414	-1.01	15.98	-0.01	0.01	15.99	0.01	15.98	0.01	0.899106	0.925409	0.552997	113608682	hsa_SNORD3@	19007	0	-0.03	0
3734	1.01	15.97	0.01	0.01	15.97	0.01	15.97	0	0.895084	0.922824	0.591787	115806931	hsa_SNORD3@	19007	0	0.03	0
2054	1	15.96	0	0	15.96	0.01	15.96	0.01	0.940896	0.956843	0.583524	115297854	hsa_SNORD3@	19007	0	0.01	0
4306	1.12	14.8	0.16	0.2	14.72	0.16	14.88	0.08	0.267311	0.356505	0.461735	11723627	spike_control_j	10899	0.43	0.29	-0.23
2626	1.21	14.64	0.28	0.1	14.51	0.15	14.78	0.24	0.0192124	0.041297	0.368208	107022491	spike_control_j	10899	0.12	0.25	0.47
3466	1.16	14.66	0.21	0.07	14.56	0.11	14.77	0.16	0.0313996	0.0620238	0.422055	115293089	spike_control_j	10899	0.34	0.11	0.19
106	1.21	14.61	0.28	0.11	14.47	0.09	14.75	0.15	0.0218198	0.0456078	0.297561	0.949933	spike_control_j	10899	0.24	0.49	0.11
5566	1.52	14.45	0.61	0.28	14.14	0.43	14.75	0.26	0.0130688	0.0303341	0.0826116	0.560192	spike_control_j	10899	0.57	0.14	1.11
3676	1.16	14.63	0.21	0.04	14.53	0.12	14.73	0.15	0.0217865	0.0455807	0.427734	116277104	spike_control_j	10899	0.15	0.2	0.28
4726	1.2	14.58	0.27	0.13	14.44	0.07	14.71	0.2	0.0384983	0.0732263	0.373223	107827171	spike_control_j	10899	0.13	0.13	0.53
4936	1.32	14.51	0.4	0.13	14.3	0.16	14.71	0.28	0.00671617	0.0175069	0.192469	0.806856	spike_control_j	10899	0.31	0.66	0.24
1786	1.17	14.58	0.22	0.1	14.47	0.17	14.69	0.15	0.0431549	0.0802875	0.371388	107435644	spike_control_j	10899	0.25	0.39	0.03
3886	1.2	14.56	0.26	0.1	14.43	0.12	14.69	0.21	0.0236845	0.0488221	0.34758	103397078	spike_control_j	10899	0.46	0.19	0.13
5356	1.24	14.54	0.31	0.12	14.39	0.17	14.69	0.23	0.0167964	0.0371167	0.318293	0.985228	spike_control_j	10899	0.47	0.08	0.37
3256	1.4	14.42	0.49	0.06	14.17	0.2	14.66	0.25	0.0005453	0.0027635	0.155829	0.755534	spike_control_j	10899	0.38	0.58	0.5
5776	1.56	14.32	0.65	0.28	13.99	0.58	14.64	0.33	0.00943682	0.0231866	0.0655759	0.484785	spike_control_j	10899	0.23	0.53	1.17
3046	1.27	14.45	0.35	0.07	14.27	0.2	14.62	0.27	0.00394556	0.0112539	0.292872	0.941675	spike_control_j	10899	0.27	0.29	0.49
1156	1.21	14.47	0.27	0.06	14.34	0.13	14.61	0.1	0.00967579	0.0236785	0.341699	102190476	spike_control_j	10899	0.34	0.32	0.15
4516	1.05	14.58	0.08	0.02	14.54	0.08	14.61	0.07	0.286255	0.377258	0.599915	122444214	spike_control_j	10899	0.1	0.08	0.04
5146	1.05	14.54	0.07	0.08	14.5	0.02	14.58	0.08	0.405298	0.498463	0.622238	119573301	spike_control_j	10899	0.23	0.03	-0.05
5986	1.18	14.46	0.23	0.12	14.35	0.18	14.58	0.06	0.0455237	0.0837905	0.418649	114829388	spike_control_j	10899	0.14	0.1	0.47
4373	4.38	13.5	2.13	0.12	12.43	0.04	14.57	0.16	5.7e-07	1.909e-05	2.98e-06	0.00095238	miRPlus_17856	17856	2.3	1.89	2.21
316	1.25	14.39	0.33	0.08	14.23	0.16	14.56	0.09	0.00629525	0.0166029	0.316714	0.983058	spike_control_j	10899	0.25	0.24	0.49
946	1.13	14.46	0.18	0.06	14.37	0.08	14.55	0.07	0.0536901	0.0956769	0.460777	120530167	spike_control_j	10899	0.21	0.27	0.05
1366	1.31	14.32	0.39	0.12	14.13	0.19	14.52	0.1	0.00697908	0.018066	0.239336	0.855045	spike_control_j	10899	0.28	0.25	0.64
4096	1.31	14.31	0.39	0.12	14.12	0.19	14.51	0.1	0.00690189	0.0179167	0.238015	0.853045	spike_control_j	10899	0.25	0.28	0.63
526	1.22	14.36	0.28	0.05	14.22	0.1	14.5	0.05	0.00746279	0.0190684	0.333743	101070302	spike_control_j	10899	0.36	0.3	0.18
1996	1.16	14.37	0.21	0.13	14.27	0.15	14.48	0.11	0.0700776	0.11916	0.380256	108922421	spike_control_j	10899	0.24	0.42	-0.02
6053	4.2	13.43	2.07	0.15	12.4	0.02	14.47	0.14	1.17e-06	3.226e-05	2.98e-06	0.0008	miRPlus_17856	17856	2.01	1.86	2.35
2836	1.16	14.35	0.22	0.05	14.24	0.12	14.46	0.07	0.0206772	0.0436953	0.409829	11328877	spike_control_j	10899	0.3	0.24	0.12
6196	1.46	14.18	0.55	0.3	13.91	0.36	14.46	0.06	0.0253168	0.0516637	0.111865	0.65596	spike_control_j	10899	0.23	0.27	1.15
736	1.36	14.22	0.44	0.16	13.99	0.21	14.44	0.07	0.00844505	0.0211915	0.177795	0.788113	spike_control_j	10899	0.22	0.34	0.76
2693	4.16	13.41	2.06	0.09	12.38	0.02	14.44	0.09	2.9e-07	1.065e-05	2.98e-06	0.00083333	miRPlus_17856	17856	2.06	1.9	2.21
1576	1.42	14.17	0.5	0.13	13.92	0.27	14.42	0.15	0.00235195	0.00752619	0.141649	0.736749	spike_control_j	10899	0.58	0.25	0.69
2416	1.49	14.12	0.58	0.28	13.83	0.41	14.41	0.17	0.0170189	0.0374974	0.101317	0.622349	spike_control_j	10899	0.32	0.26	1.14
1013	4.05	13.38	2.02	0.1	12.37	0.02	14.39	0.08	4.2e-07	1.46e-05	4.46e-06	0.00107143	miRPlus_17856	17856	2.01	1.85	2.2
2206	1.34	14.18	0.42	0.15	13.96	0.12	14.39	0.05	0.00798934	0.0201988	0.200168	0.813751	spike_control_j	10899	0.28	0.26	0.73
6616	1.38	14.13	0.47	0.28	13.9	0.33	14.37	0.05	0.0339606	0.0659773	0.147897	0.740037	spike_control_j	10899	0.19	0.2	1.02
6406	1.48	14.01	0.56	0.36	13.72	0.48	14.29	0.12	0.0421484	0.0786989	0.103272	0.629184	spike_control_j	10899	0.1	0.31	1.27
4861	1.06	14.06	0.09	0.28	14.02	0.46	14.11	0.17	0.634196	0.707335	0.340789	0.991815	spike_control_i	14257	0.66	-0.17	-0.23
3391	-1.05	14.14	-0.07	0.09	14.17	0.15	14.1	0.06	0.45248	0.543169	0.373149	101767857	spike_control_i	14257	-0.11	0.11	-0.21
4231	-1.08	14.16	-0.11	0.18	14.21	0.2	14.1	0.06	0.413657	0.506057	0.268659	0.932055	spike_control_i	14257	0.01	0.12	-0.46
5911	-1.15	14.19	-0.2	0.19	14.29	0.15	14.09	0.05	0.152909	0.225389	0.117906	0.748894	spike_control_i	14257	-0.28	0.15	-0.48
5071	-1.02	14.09	-0.03	0.13	14.1	0.21	14.07	0.08	0.792992	0.842793	0.383475	102667331	spike_control_i	14257	-0.29	0.11	0.1
5600	3.01	13.26	1.59	0.1	12.46	0.14	14.05	0.05	1.49e-06	3.679e-05	0.00017113	0.0133721	No_known_hsa_target	17512	1.41	1.62	1.74
3601	-1.04	14.05	-0.06	0.11	14.07	0.22	14.02	0.11	0.551039	0.634073	0.385103	102694048	spike_control_i	14257	0.03	0.07	-0.27
31	1.03	13.98	0.05	0.05	13.95	0.03	14	0.07	0.534925	0.619863	0.643969	118951897	spike_control_i	14257	0	0.14	0
3920	2.92	13.23	1.55	0.09	12.45	0.05	14	0.11	1.4e-06	3.554e-05	0.00025298	0.0184783	No_known_hsa_target	17512	1.54	1.4	1.7
4441	1.14	13.91	0.19	0.1	13.82	0.09	14	0.06	0.0795485	0.132417	0.475912	12192642	spike_control_i	14257	0.01	0.17	0.37
6684	-1.07	14.04	-0.1	0.65	14.09	0.61	13.99	0.06	0.793095	0.842793	0.036939	0.449692	miRPlus_17885	17885	-0.71	-0.8	1.19
1644	1	13.98	0	0.57	13.98	0.66	13.98	0.1	0.996516	0.997699	0.0570655	0.568961	miRPlus_17885	17885	-0.56	-0.58	1.15
5491	-1.17	14.08	-0.22	0.13	14.19	0.23	13.97	0.12	0.0615359	0.106825	0.117814	0.749725	spike_control_i	14257	-0.27	0.01	-0.42
1711	1.05	13.92	0.07	0.04	13.88	0.01	13.95	0.05	0.375587	0.468177	0.618896	1207259	spike_control_i	14257	0	0.14	0.06
2551	1.09	13.88	0.13	0.08	13.82	0.12	13.95	0.05	0.156666	0.230068	0.54183	124486527	spike_control_i	14257	0	0.11	0.27
5281	1.07	13.88	0.09	0.26	13.83	0.37	13.93	0.12	0.586262	0.664589	0.402866	1038458	spike_control_i	14257	-0.32	0.02	0.58
2240	2.92	13.15	1.55	0.07	12.38	0.04	13.92	0.06	1.03e-06	2.909e-05	0.00029464	0.0210638	No_known_hsa_target	17512	1.67	1.41	1.56
2761	1.13	13.83	0.18	0.3	13.74	0.41	13.92	0.13	0.366074	0.458701	0.403226	111843094	spike_control_i	14257	0.76	0.04	-0.26
3324	1.04	13.89	0.06	0.59	13.86	0.62	13.92	0.08	0.861614	0.897125	0.0846681	0.667805	miRPlus_17885	17885	-0.34	-0.69	1.22
4651	1.12	13.84	0.17	0.28	13.75	0.38	13.92	0.12	0.36854	0.460933	0.433055	114252701	spike_control_i	14257	0.71	0	-0.21
4021	1.15	13.81	0.2	0.39	13.71	0.55	13.91	0.19	0.419647	0.512173	0.311262	0.972874	spike_control_i	14257	0.95	0.05	-0.38
3811	1.06	13.86	0.08	0.07	13.82	0.04	13.9	0.1	0.336378	0.428293	0.608469	120740515	spike_control_i	14257	0	0.01	0.23
5004	-1	13.9	0	0.6	13.9	0.65	13.9	0.06	0.99846	0.998906	0.0538735	0.551035	miRPlus_17885	17885	-0.52	-0.68	1.2
2288	2.62	13.2	1.39	0.06	12.5	0.06	13.89	0.08	1.45e-06	3.64e-05	0.0009747	0.0417197	miRPlus_17960	17960	1.38	1.28	1.5
560	3.02	13.07	1.6	0.06	12.27	0.14	13.87	0.1	6.6e-07	2.096e-05	0.0001756	0.0135632	No_known_hsa_target	17512	1.64	1.47	1.68
871	1.17	13.76	0.22	0.19	13.65	0.21	13.87	0.02	0.133283	0.202433	0.414997	11424744	spike_control_i	14257	-0.01	0.08	0.61
6121	1.19	13.74	0.26	0.29	13.61	0.38	13.87	0.1	0.209665	0.29201	0.347134	103355782	spike_control_i	14257	-0.11	0.04	0.84
1081	1.04	13.84	0.05	0.34	13.81	0.37	13.86	0.05	0.815559	0.861046	0.315554	0.973609	spike_control_i	14257	0.61	0.09	-0.55
2341	1.19	13.72	0.25	0.4	13.6	0.5	13.85	0.18	0.338532	0.430288	0.266036	0.891651	spike_control_i	14257	0.98	0.14	-0.38
5701	-1.09	13.91	-0.12	0.12	13.98	0.14	13.85	0.05	0.243342	0.330422	0.26708	0.930902	spike_control_i	14257	0	0	-0.37
6541	-1.01	13.86	-0.02	0.07	13.87	0.02	13.85	0.07	0.795375	0.844418	0.495155	109961666	spike_control_i	14257	-0.01	0.1	-0.15
608	2.6	13.14	1.38	0.11	12.46	0.08	13.83	0.03	5.77e-06	0.00010686	0.00110863	0.0451515	miRPlus_17960	17960	1.41	1.17	1.56
3968	2.77	13.1	1.47	0.07	12.37	0.02	13.83	0.08	1.11e-06	3.108e-05	0.00047173	0.0266387	miRPlus_17960	17960	1.5	1.34	1.57
5648	2.68	13.11	1.42	0.08	12.4	0.13	13.82	0.09	2.12e-06	4.875e-05	0.00080655	0.0368708	miRPlus_17960	17960	1.36	1.32	1.59
451	1.31	13.59	0.39	0.32	13.4	0.41	13.79	0.09	0.0958923	0.154162	0.19165	0.807961	spike_control_i	14257	1.02	0.08	0.06
1921	1.47	13.51	0.55	0.26	13.23	0.29	13.79	0.03	0.0144165	0.0327735	0.099747	0.616651	spike_control_i	14257	0.9	0.05	0.72
241	1.41	13.53	0.5	0.22	13.28	0.32	13.78	0.1	0.0133545	0.0309244	0.134618	0.717391	spike_control_i	14257	0.55	0.09	0.86
2971	1.31	13.58	0.39	0.34	13.39	0.5	13.77	0.18	0.109366	0.171835	0.189948	0.805331	spike_control_i	14257	1.06	0.05	0.05
1501	1.49	13.47	0.58	0.27	13.18	0.46	13.76	0.19	0.0139474	0.0319959	0.0974688	0.609293	spike_control_i	14257	1.06	0.12	0.56
661	1.54	13.44	0.62	0.27	13.13	0.37	13.75	0.12	0.00984482	0.023983	0.0734851	0.519264	spike_control_i	14257	0.94	0.09	0.82
3431	-2.52	14.41	-1.33	0.04	15.07	0.04	13.74	0.04	1.23e-06	3.311e-05	0.00109524	0.0438095	No_known_hsa_target	13469	-1.25	-1.38	-1.37
6331	1.24	13.57	0.31	0.25	13.42	0.3	13.72	0.06	0.0981022	0.157151	0.287847	0.932207	spike_control_i	14257	0.07	0.05	0.8
71	-2.88	14.47	-1.53	0.05	15.23	0.04	13.7	0.06	6.9e-07	2.169e-05	0.00094048	0.0385366	No_known_hsa_target	13469	-1.5	-1.63	-1.45
3181	1.18	13.58	0.24	0.37	13.45	0.43	13.7	0.06	0.318986	0.41205	0.299954	0.952145	spike_control_i	14257	0.97	0.03	-0.26
5111	-2.56	14.37	-1.36	0.1	15.05	0.06	13.7	0.05	4.72e-06	9.17e-05	0.00122024	0.0465909	No_known_hsa_target	13469	-1.38	-1.52	-1.17
826	2.7	12.96	1.43	0.03	12.24	0.04	13.68	0.06	6.3e-07	2.038e-05	0.00060119	0.0310769	miRPlus_17877	17877	1.44	1.39	1.48
1751	-2.66	14.36	-1.41	0.04	15.06	0.07	13.65	0.03	9.1e-07	2.681e-05	0.00103274	0.0415569	No_known_hsa_target	13469	-1.33	-1.48	-1.43
4186	2.6	12.96	1.38	0.05	12.27	0.01	13.65	0.04	1.19e-06	3.237e-05	0.00099107	0.0418868	miRPlus_17877	17877	1.42	1.28	1.44
5866	2.59	12.95	1.38	0.06	12.26	0.06	13.64	0.03	1.56e-06	3.804e-05	0.00112054	0.0453614	miRPlus_17877	17877	1.37	1.27	1.49
1632	2.84	12.87	1.51	0.09	12.11	0.14	13.62	0.1	1.87e-06	4.426e-05	0.0003497	0.0237374	miRPlus_17881	17881	1.55	1.33	1.64
3312	2.81	12.87	1.49	0.09	12.13	0.12	13.62	0.05	1.84e-06	4.363e-05	0.00037946	0.0245192	miRPlus_17881	17881	1.51	1.33	1.63
1291	1.54	13.3	0.63	0.32	12.99	0.43	13.61	0.12	0.0178635	0.0390002	0.0739286	0.519122	spike_control_i	14257	1.11	0.03	0.73
4992	2.79	12.87	1.48	0.09	12.13	0.1	13.61	0.01	1.96e-06	4.563e-05	0.00040774	0.0246847	miRPlus_17881	17881	1.42	1.36	1.66
2131	1.57	13.25	0.65	0.34	12.92	0.45	13.58	0.11	0.0187122	0.0404074	0.0636235	0.476114	spike_control_i	14257	1.15	0.01	0.8
2506	2.66	12.87	1.41	0.06	12.17	0.06	13.58	0.02	1.24e-06	3.319e-05	0.00080655	0.0366216	miRPlus_17877	17877	1.39	1.32	1.52
5969	2.46	12.93	1.3	0.05	12.28	0.08	13.58	0.04	1.53e-06	3.756e-05	0.00161458	0.0571053	No_known_hsa_target	14373	1.36	1.31	1.21
4289	2.56	12.88	1.36	0.02	12.21	0.01	13.56	0.03	8e-07	2.416e-05	0.0010997	0.045061	No_known_hsa_target	14373	1.38	1.32	1.36
929	2.52	12.86	1.33	0	12.19	0.04	13.52	0.04	8.3e-07	2.482e-05	0.00129911	0.0498857	No_known_hsa_target	14373	1.34	1.34	1.32
2609	2.6	12.81	1.38	0.04	12.12	0.05	13.5	0.02	9.2e-07	2.689e-05	0.00102083	0.0423457	No_known_hsa_target	14373	1.36	1.32	1.45
6672	2.93	12.73	1.55	0.19	11.96	0.27	13.5	0.09	1.771e-05	0.00025159	0.00024405	0.018022	miRPlus_17881	17881	1.38	1.35	1.92
5788	4.75	12.35	2.25	0.14	11.23	0.18	13.48	0.07	5.9e-07	1.925e-05	0	0	No_known_hsa_target	14446	2.21	2.03	2.5
4108	4.99	12.29	2.32	0.1	11.13	0.09	13.45	0.03	1.9e-07	7.46e-06	0	0	No_known_hsa_target	14446	2.22	2.21	2.53
3559	2.12	12.88	1.09	0.03	12.34	0.07	13.42	0.05	3.49e-06	7.296e-05	0.00619048	0.143448	hsa-miR-671	17939	1.11	1.13	1.02
5239	2.21	12.84	1.14	0.01	12.27	0.06	13.41	0.05	2.11e-06	4.87e-05	0.00469196	0.12612	hsa-miR-671	17939	1.14	1.16	1.12
1879	2.21	12.82	1.14	0.02	12.25	0.02	13.39	0.02	2.29e-06	5.154e-05	0.00483929	0.127031	hsa-miR-671	17939	1.19	1.12	1.13
4496	-2.38	14.01	-1.25	0.14	14.64	0.12	13.39	0.02	2.09e-05	0.00028421	0.0014256	0.0504211	internal_control	14267	-1.45	-1.34	-0.97
5682	-1.14	13.47	-0.19	0.51	13.57	0.5	13.38	0.04	0.546213	0.629922	0.0402872	0.474965	U6-snRNA-2	11279	-0.69	-0.7	0.82
2428	4.92	12.22	2.3	0.12	11.07	0.16	13.37	0.06	3.3e-07	1.178e-05	0	0	No_known_hsa_target	14446	2.38	2.06	2.46
2816	-2.25	13.96	-1.17	0.23	14.54	0.19	13.37	0.05	0.00020216	0.00138908	0.00171577	0.0565196	internal_control	14267	-1.48	-1.31	-0.73
199	2.23	12.79	1.16	0.04	12.21	0.05	13.36	0.02	2.75e-06	5.959e-05	0.00469196	0.126627	hsa-miR-671	17939	1.14	1.1	1.24
4002	-1.1	13.42	-0.13	0.42	13.49	0.36	13.35	0.1	0.617076	0.691817	0.0684077	0.612933	U6-snRNA-2	11279	-0.38	-0.71	0.69
4164	1.44	13.09	0.53	0.35	12.82	0.38	13.35	0.06	0.0449594	0.0829336	0.116424	0.667551	miRPlus_17869	17869	0.81	-0.16	0.94
5844	1.42	13.09	0.5	0.37	12.84	0.4	13.34	0.05	0.063707	0.110089	0.124445	0.685467	miRPlus_17869	17869	0.88	-0.23	0.86
748	5.15	12.15	2.37	0.11	10.97	0.18	13.33	0.07	2.2e-07	8.31e-06	0	0	No_known_hsa_target	14446	2.51	2.14	2.44
2322	-1.14	13.41	-0.18	0.43	13.5	0.48	13.32	0.05	0.495712	0.584853	0.0476429	0.515556	U6-snRNA-2	11279	-0.61	-0.62	0.67
4805	3.19	12.47	1.67	0.13	11.64	0.12	13.31	0.03	2.73e-06	5.955e-05	7.44e-05	0.00724638	miRPlus_17890	17890	1.47	1.63	1.91
6176	-2.24	13.89	-1.16	0.35	14.47	0.36	13.31	0.05	0.00161756	0.00567312	0.00263393	0.075641	internal_control	14267	-1.5	-1.53	-0.46
3060	2.86	12.54	1.52	0.15	11.78	0.11	13.3	0.04	7.34e-06	0.00012806	0.0003631	0.0239216	No_known_hsa_target	17320	1.37	1.37	1.81
1136	-2.33	13.9	-1.22	0.17	14.51	0.16	13.29	0.11	4.934e-05	0.00050624	0.00152232	0.0524615	internal_control	14267	-1.4	-1.38	-0.88
3703	3.02	12.49	1.6	0.1	11.69	0.06	13.29	0.04	1.48e-06	3.671e-05	0.00015179	0.0122892	hsa-miR-623	17309	1.46	1.55	1.78
642	1.15	13.18	0.2	0.38	13.08	0.35	13.28	0.08	0.408003	0.500782	0.329487	0.988019	U6-snRNA-2	11279	0.26	-0.48	0.83
3934	4.08	12.27	2.03	0.01	11.25	0.07	13.28	0.07	7e-08	2.93e-06	2.98e-06	0.00074074	hsa-miR-572	17551	2.02	2.04	2.02
1380	3.07	12.46	1.62	0.2	11.65	0.26	13.27	0.06	1.851e-05	0.00025919	0.00013244	0.0109876	No_known_hsa_target	17320	1.43	1.4	2.02
2484	1.55	12.96	0.63	0.24	12.65	0.29	13.27	0.07	0.00612066	0.0161919	0.0738824	0.519341	miRPlus_17869	17869	0.83	0.15	0.9
4740	2.88	12.51	1.53	0.1	11.74	0.1	13.27	0.01	2.22e-06	5.062e-05	0.00031994	0.0223958	No_known_hsa_target	17320	1.42	1.43	1.73
804	1.77	12.84	0.83	0.09	12.43	0.16	13.26	0.07	5.366e-05	0.00053658	0.024683	0.329107	miRPlus_17869	17869	0.94	0.66	0.88
1035	3.34	12.39	1.74	0.13	11.52	0.16	13.26	0.03	2.26e-06	5.133e-05	3.72e-05	0.00471698	miRPlus_17864	17864	1.5	1.78	1.95
343	3.02	12.46	1.59	0.15	11.66	0.19	13.25	0.03	6.78e-06	0.00012071	0.00016518	0.0130588	hsa-miR-623	17309	1.39	1.49	1.9
2023	2.97	12.46	1.57	0.06	11.68	0.07	13.25	0.02	6.3e-07	2.038e-05	0.00019345	0.0147727	hsa-miR-623	17309	1.53	1.5	1.68
2715	3.32	12.38	1.73	0.08	11.52	0.11	13.25	0.03	6.4e-07	2.055e-05	5.06e-05	0.00566667	miRPlus_17864	17864	1.57	1.79	1.83
4395	3.24	12.4	1.7	0.18	11.55	0.21	13.25	0.05	9.56e-06	0.00015743	6.399e-05	0.00693548	miRPlus_17864	17864	1.43	1.62	2.04
5383	3.18	12.42	1.67	0.12	11.59	0.14	13.25	0.04	1.91e-06	4.497e-05	7.589e-05	0.00728571	hsa-miR-623	17309	1.48	1.65	1.88
5614	4.16	12.21	2.06	0.14	11.18	0.22	13.24	0.09	1.08e-06	3.031e-05	2.98e-06	0.00076923	hsa-miR-572	17551	1.78	2.22	2.17
1445	3.61	12.31	1.85	0.18	11.38	0.21	13.23	0.08	5.8e-06	0.00010711	2.381e-05	0.004	miRPlus_17890	17890	1.94	1.5	2.11
5624	1.92	12.76	0.94	0.04	12.29	0.07	13.23	0.04	8.61e-06	0.00014357	0.0153185	0.243934	hsa_SNORD13	19603	0.87	0.97	0.98
6485	3.39	12.35	1.76	0.2	11.47	0.15	13.23	0.07	1.048e-05	0.00017052	4.762e-05	0.00581818	miRPlus_17890	17890	1.68	1.47	2.13
3125	3.63	12.29	1.86	0.09	11.36	0.07	13.22	0.04	5.5e-07	1.852e-05	2.083e-05	0.00388889	miRPlus_17890	17890	1.81	1.73	2.04
6075	3.2	12.37	1.68	0.21	11.53	0.22	13.21	0.02	1.725e-05	0.00024802	8.036e-05	0.00739726	miRPlus_17864	17864	1.37	1.59	2.07
2254	4.29	12.12	2.1	0.05	11.07	0.05	13.17	0.01	1e-07	4.05e-06	2.98e-06	0.00086957	hsa-miR-572	17551	2.17	2	2.13
6420	3.66	12.22	1.87	0.19	11.29	0.24	13.16	0.06	6.91e-06	0.00012257	1.786e-05	0.00352941	No_known_hsa_target	17320	1.56	1.83	2.23
574	4.26	12.1	2.09	0.11	11.06	0.12	13.15	0.03	4.3e-07	1.497e-05	2.98e-06	0.00090909	hsa-miR-572	17551	2.01	1.95	2.31
3944	1.89	12.66	0.91	0.01	12.2	0.06	13.12	0.05	7.8e-06	0.00013299	0.0169494	0.260641	hsa_SNORD13	19603	0.94	0.91	0.9
5228	1.68	12.73	0.75	0.04	12.36	0.04	13.11	0.02	3.653e-05	0.0004147	0.0434315	0.405361	hsa-let-7c	19004	0.71	0.83	0.7
584	2.11	12.57	1.07	0.09	12.03	0.1	13.1	0.01	1.434e-05	0.00021806	0.0077128	0.157061	hsa_SNORD13	19603	1.05	0.92	1.25
1170	5.09	11.92	2.35	0.05	10.75	0.01	13.1	0.04	5e-08	2.15e-06	0	0	No_known_hsa_target	17321	2.32	2.28	2.44
3278	3.35	12.23	1.75	0.13	11.35	0.16	13.1	0.04	2e-06	4.623e-05	3.571e-05	0.0048	hsa-miR-663	17558	1.52	1.76	1.96
4530	4.76	11.97	2.25	0.02	10.85	0.07	13.1	0.09	4e-08	1.81e-06	0	0	No_known_hsa_target	17321	2.28	2.22	2.26
3548	1.7	12.7	0.77	0.06	12.32	0.02	13.09	0.05	4e-05	0.00043782	0.0405997	0.39598	hsa-let-7c	19004	0.75	0.87	0.68
1868	1.66	12.71	0.74	0.03	12.34	0.05	13.08	0.02	3.305e-05	0.00039238	0.0459137	0.410839	hsa-let-7c	19004	0.76	0.77	0.67
2850	5.05	11.92	2.34	0.09	10.75	0.09	13.08	0.01	1.4e-07	5.6e-06	0	0	No_known_hsa_target	17321	2.23	2.26	2.52
4958	3.54	12.15	1.82	0.07	11.23	0.04	13.06	0.04	3.8e-07	1.336e-05	2.381e-05	0.00380952	hsa-miR-663	17558	1.81	1.71	1.96
2264	1.89	12.59	0.91	0.05	12.13	0.06	13.05	0.09	1.245e-05	0.00019641	0.0159137	0.24986	hsa_SNORD13	19603	0.98	0.82	0.94
2457	2.24	12.46	1.16	0.07	11.88	0.06	13.05	0.02	5.01e-06	9.591e-05	0.00461905	0.125668	hsa-miR-612	17346	1.11	1.08	1.3
6210	5.21	11.86	2.38	0.08	10.67	0.08	13.05	0.06	1e-07	3.98e-06	0	0	No_known_hsa_target	17321	2.31	2.28	2.54
1598	3.61	12.12	1.85	0.15	11.19	0.15	13.04	0.01	2.57e-06	5.626e-05	2.381e-05	0.00390244	hsa-miR-663	17558	1.88	1.58	2.1
188	1.8	12.6	0.85	0.07	12.17	0.12	13.02	0.05	2.784e-05	0.00035035	0.0247485	0.328676	hsa-let-7c	19004	0.76	0.81	0.97
5817	2.18	12.44	1.13	0.19	11.88	0.13	13.01	0.06	0.00011875	0.00094169	0.00604911	0.141638	hsa-miR-612	17346	1.1	0.81	1.47
121	2.1	12.45	1.07	0.14	11.92	0.07	12.99	0.09	4.957e-05	0.00050697	0.00691518	0.151368	spike_control_d	10904	1.2	1.22	0.79
1801	2.14	12.44	1.1	0.17	11.89	0.12	12.99	0.12	8.996e-05	0.00077204	0.00538542	0.134535	spike_control_d	10904	1.25	1.29	0.75
4137	2.17	12.43	1.12	0.1	11.87	0.05	12.99	0.07	1.351e-05	0.00020687	0.00640923	0.145507	hsa-miR-612	17346	1.12	0.94	1.28
4840	2.6	12.3	1.38	0.05	11.61	0.1	12.99	0.07	1.15e-06	3.193e-05	0.00076935	0.035411	No_known_hsa_target	11220	1.47	1.36	1.3
5093	3.38	12.09	1.76	0.04	11.22	0.05	12.97	0.07	2.4e-07	9.12e-06	4.911e-05	0.00568966	No_known_hsa_target	13211	1.74	1.7	1.84
5492	2.11	12.42	1.08	0.1	11.88	0.09	12.96	0.09	1.767e-05	0.00025159	0.00771577	0.156647	hsa-miR-320	11054	1.04	0.92	1.27
6638	3.51	12.05	1.81	0.15	11.14	0.11	12.96	0.04	2.99e-06	6.389e-05	2.381e-05	0.00372093	hsa-miR-663	17558	1.61	1.72	2.11
1733	3.36	12.07	1.75	0.08	11.2	0.03	12.95	0.09	5.8e-07	1.925e-05	4.911e-05	0.00559322	No_known_hsa_target	13211	1.74	1.62	1.9
3413	3.54	12.04	1.82	0.06	11.13	0.1	12.95	0.1	2.8e-07	1.056e-05	2.679e-05	0.00409091	No_known_hsa_target	13211	1.74	1.79	1.94
53	3.39	12.06	1.76	0.1	11.18	0.07	12.94	0.06	1.01e-06	2.878e-05	3.72e-05	0.00490196	No_known_hsa_target	13211	1.68	1.63	1.97
3691	2.09	12.4	1.07	0.22	11.87	0.2	12.94	0.07	0.00028996	0.00177784	0.00711012	0.152652	spike_control_d	10904	1.33	1.24	0.63
5161	2.06	12.42	1.04	0.19	11.89	0.13	12.94	0.06	0.00017679	0.00126386	0.00803571	0.160237	spike_control_d	10904	1.2	1.26	0.67
1171	2.15	12.37	1.11	0.14	11.82	0.05	12.93	0.12	4.311e-05	0.00046348	0.00494048	0.127203	spike_control_d	10904	1.21	1.29	0.82
1480	2.81	12.18	1.49	0.09	11.43	0.03	12.93	0.1	1.69e-06	4.081e-05	0.0004375	0.0257895	No_known_hsa_target	11220	1.37	1.45	1.66
4523	4.94	11.77	2.3	0.05	10.62	0.03	12.93	0.04	5e-08	2.29e-06	0	0	No_known_hsa_target	17489	2.25	2.27	2.4
5348	3.84	11.96	1.94	0.1	10.99	0.23	12.93	0.14	5e-07	1.698e-05	1.19e-05	0.00266667	hsa-miR-210	13511	1.74	2.01	2.06
5371	2.1	12.4	1.07	0.15	11.86	0.11	12.93	0.05	6.73e-05	0.00063212	0.00672619	0.150166	spike_control_d	10904	1.17	1.27	0.77
1591	2.13	12.37	1.09	0.15	11.82	0.05	12.92	0.11	5.134e-05	0.00051957	0.00580804	0.13743	spike_control_d	10904	1.22	1.26	0.8
2064	2.09	12.39	1.06	0.15	11.86	0.13	12.92	0.05	6.828e-05	0.00063814	0.00811012	0.160767	miRPlus_17871	17871	0.97	0.86	1.36
2843	4.73	11.8	2.24	0.04	10.67	0.05	12.92	0.07	5e-08	2.37e-06	0	0	No_known_hsa_target	17489	2.25	2.17	2.31
3160	3.09	12.11	1.63	0.12	11.3	0.03	12.92	0.1	2.46e-06	5.437e-05	0.00012202	0.01025	No_known_hsa_target	11220	1.44	1.58	1.85
2011	2.13	12.37	1.09	0.15	11.82	0.08	12.91	0.12	4.982e-05	0.00050871	0.00610417	0.142431	spike_control_d	10904	1.24	1.23	0.8
5574	2.21	12.33	1.14	0.17	11.76	0.24	12.91	0.14	7.615e-05	0.00069434	0.00563393	0.136187	No_known_hsa_target	17504	0.88	1.07	1.47
2641	2.16	12.34	1.11	0.15	11.78	0.1	12.9	0.05	4.687e-05	0.00048906	0.00497173	0.127519	spike_control_d	10904	1.23	1.29	0.82
4321	2.16	12.34	1.11	0.11	11.79	0.07	12.9	0.09	1.566e-05	0.00023332	0.00493304	0.1275	spike_control_d	10904	1.15	1.28	0.92
961	2.14	12.34	1.1	0.15	11.79	0.04	12.89	0.12	4.989e-05	0.00050871	0.00515774	0.130301	spike_control_d	10904	1.2	1.29	0.81
1163	4.6	11.79	2.2	0.11	10.69	0.06	12.89	0.06	3.6e-07	1.289e-05	1.49e-06	0.0005	No_known_hsa_target	17489	2.07	2.1	2.43
2463	2.67	12.18	1.42	0.3	11.48	0.28	12.89	0.02	0.00026031	0.00166121	0.00075595	0.0352778	No_known_hsa_target	17515	1.42	0.89	1.93
3061	2.1	12.36	1.07	0.21	11.83	0.22	12.89	0.05	0.00024686	0.00161391	0.00674851	0.14967	spike_control_d	10904	1.29	1.27	0.65
3668	3.69	11.95	1.88	0.02	11.01	0.13	12.89	0.13	1.1e-07	4.5e-06	1.637e-05	0.00333333	hsa-miR-210	13511	1.86	1.87	1.92
783	2.77	12.14	1.47	0.24	11.41	0.22	12.88	0.11	7.257e-05	0.00066624	0.00053274	0.0284127	No_known_hsa_target	17515	1.25	1.21	1.95
4143	2.55	12.2	1.35	0.3	11.53	0.27	12.88	0.03	0.000342	0.00201244	0.00137202	0.0512222	No_known_hsa_target	17515	1.11	0.99	1.95
6001	2.13	12.34	1.09	0.17	11.79	0.08	12.88	0.09	8.938e-05	0.0007681	0.0055997	0.136341	spike_control_d	10904	1.2	1.31	0.76
6203	5.05	11.71	2.34	0.1	10.54	0.07	12.88	0.04	1.8e-07	7.15e-06	0	0	No_known_hsa_target	17489	2.21	2.26	2.54
452	2.07	12.34	1.05	0.1	11.81	0.09	12.87	0.09	1.727e-05	0.00024802	0.00868899	0.167787	hsa-miR-320	11054	1.03	0.9	1.23
3481	2.13	12.32	1.09	0.14	11.78	0.04	12.87	0.11	4.802e-05	0.00049733	0.00563393	0.135699	spike_control_d	10904	1.17	1.29	0.81
3812	2.22	12.29	1.15	0.2	11.72	0.19	12.87	0.03	0.00012976	0.00100975	0.00529613	0.132799	hsa-miR-320	11054	0.98	0.92	1.55
2132	2.1	12.32	1.07	0.2	11.79	0.14	12.86	0.07	0.00017406	0.00124965	0.00866518	0.168783	hsa-miR-320	11054	0.85	0.9	1.46
2221	2.23	12.27	1.16	0.13	11.69	0.08	12.85	0.08	2.619e-05	0.0003352	0.00387798	0.109496	spike_control_d	10904	1.33	1.25	0.89
2851	2.24	12.26	1.17	0.15	11.68	0.11	12.85	0.06	3.551e-05	0.0004116	0.00346875	0.0996154	spike_control_d	10904	1.35	1.28	0.87
3894	2.04	12.33	1.03	0.12	11.82	0.07	12.85	0.06	3.609e-05	0.00041339	0.0103958	0.185798	No_known_hsa_target	17504	0.82	1.03	1.24
4111	2.19	12.28	1.13	0.15	11.72	0.12	12.85	0.11	4.867e-05	0.00050163	0.00455804	0.124512	spike_control_d	10904	1.32	1.25	0.83
331	2.05	12.32	1.04	0.2	11.81	0.04	12.84	0.24	0.00023807	0.00156844	0.00774554	0.156306	spike_control_d	10904	1.18	1.29	0.64
4951	2.2	12.27	1.14	0.16	11.7	0.15	12.84	0.14	5.733e-05	0.00056659	0.00431101	0.120708	spike_control_d	10904	1.37	1.23	0.83
6520	2.95	12.06	1.56	0.14	11.28	0.18	12.84	0.03	5.88e-06	0.000108	0.00023214	0.0173333	No_known_hsa_target	11220	1.51	1.34	1.83
4531	2.15	12.26	1.1	0.18	11.71	0.04	12.81	0.14	9.699e-05	0.0008127	0.00511012	0.130076	spike_control_d	10904	1.27	1.29	0.75
534	2.15	12.25	1.11	0.22	11.7	0.16	12.8	0.08	0.00025115	0.00163066	0.00743899	0.154768	No_known_hsa_target	17504	0.8	0.98	1.54
777	2.52	12.14	1.33	0.13	11.47	0.12	12.8	0.11	1.078e-05	0.00017493	0.00145089	0.0527027	hsa-miR-612	17346	1.43	1.07	1.49
3901	2.25	12.21	1.17	0.12	11.62	0.09	12.8	0.09	1.919e-05	0.00026648	0.00357143	0.102128	spike_control_d	10904	1.35	1.23	0.93
4173	3.49	11.9	1.8	0.16	11	0.17	12.8	0.07	3.99e-06	8.066e-05	3.125e-05	0.004375	hsa-miR-769-3p	17809	1.76	1.55	2.1
5424	2.29	12.2	1.2	0.13	11.6	0.11	12.8	0.03	2.116e-05	0.00028555	0.00431548	0.120332	miRPlus_17871	17871	1.12	1.02	1.46
5823	2.74	12.07	1.45	0.27	11.35	0.27	12.8	0.01	0.00013109	0.00101724	0.0006131	0.0314504	No_known_hsa_target	17515	1.5	0.97	1.89
6211	2.18	12.23	1.13	0.18	11.67	0.08	12.8	0.1	8.832e-05	0.00076438	0.00436161	0.120617	spike_control_d	10904	1.3	1.31	0.77
5791	2.08	12.26	1.05	0.18	11.73	0.03	12.79	0.19	0.00014883	0.00111625	0.00736161	0.155078	spike_control_d	10904	1.23	1.25	0.69
930	2.65	12.07	1.41	0.11	11.37	0.05	12.78	0.06	4.31e-06	8.545e-05	0.00087054	0.0387417	No_known_hsa_target	13207	1.23	1.39	1.6
2610	2.51	12.11	1.33	0.11	11.44	0.1	12.77	0.09	5.85e-06	0.0001077	0.00144643	0.0528261	No_known_hsa_target	13207	1.14	1.33	1.51
1381	2.02	12.26	1.01	0.19	11.75	0.05	12.76	0.24	0.00023124	0.00153397	0.0101726	0.184259	spike_control_d	10904	1.18	1.23	0.62
2493	3.3	11.89	1.72	0.14	11.03	0.14	12.76	0.05	2.81e-06	6.075e-05	6.994e-05	0.00701493	hsa-miR-769-3p	17809	1.85	1.45	1.87
541	2.05	12.23	1.04	0.21	11.71	0.07	12.75	0.27	0.00029031	0.0017784	0.00829911	0.163548	spike_control_d	10904	1.25	1.25	0.61
4741	2.12	12.21	1.09	0.19	11.67	0.04	12.75	0.16	0.00014184	0.00107699	0.00584077	0.137719	spike_control_d	10904	1.28	1.27	0.71
5853	3.65	11.79	1.87	0.16	10.86	0.13	12.73	0.2	3.18e-06	6.703e-05	2.381e-05	0.00432432	hsa-miR-769-3p	17809	1.84	1.6	2.16
6421	2.13	12.19	1.09	0.17	11.64	0.03	12.73	0.15	9.502e-05	0.0008002	0.00555655	0.137279	spike_control_d	10904	1.21	1.31	0.75
3271	2.02	12.21	1.01	0.24	11.7	0.09	12.72	0.26	0.00052909	0.00270793	0.00979464	0.179346	spike_control_d	10904	1.27	1.23	0.54
5970	2.5	12.06	1.32	0.15	11.39	0.07	12.72	0.16	1.707e-05	0.00024757	0.00171875	0.0592308	No_known_hsa_target	13207	1.15	1.2	1.62
4290	2.73	11.98	1.45	0.07	11.26	0.03	12.71	0.1	1.39e-06	3.553e-05	0.00068304	0.0327857	No_known_hsa_target	13207	1.33	1.43	1.58
813	3.64	11.76	1.87	0.05	10.82	0.16	12.69	0.12	2e-07	7.77e-06	2.381e-05	0.00421053	hsa-miR-769-3p	17809	1.93	1.91	1.76
2634	2.62	12	1.39	0.12	11.31	0.04	12.69	0.09	6.46e-06	0.00011642	0.00101488	0.0423603	hsa-miR-658	17522	1.25	1.29	1.63
5481	2.75	11.96	1.46	0.11	11.22	0.05	12.69	0.1	3.78e-06	7.767e-05	0.00050446	0.0273387	hsa-miR-492	11124	1.44	1.28	1.67
5581	2.09	12.16	1.06	0.18	11.63	0.14	12.69	0.31	0.0001155	0.00092288	0.00672321	0.1506	spike_control_d	10904	1.2	1.27	0.72
751	2.16	12.12	1.11	0.26	11.57	0.08	12.67	0.19	0.00053682	0.00273046	0.00474702	0.126587	spike_control_d	10904	1.36	1.39	0.58
3744	2.38	12.04	1.25	0.14	11.41	0.23	12.67	0.2	1.709e-05	0.00024757	0.0030253	0.0907589	miRPlus_17871	17871	1.29	1	1.47
384	2.14	12.11	1.09	0.16	11.56	0.08	12.66	0.12	6.251e-05	0.00060158	0.00725893	0.154857	miRPlus_17871	17871	0.84	1.07	1.38
3801	2.8	11.92	1.48	0.15	11.17	0.02	12.66	0.16	8.61e-06	0.00014357	0.00049256	0.0271311	hsa-miR-492	11124	1.24	1.46	1.75
2431	2.05	12.13	1.04	0.3	11.62	0.1	12.65	0.27	0.00136451	0.00507444	0.00773512	0.156566	spike_control_d	10904	1.4	1.27	0.44
2893	1.89	12.18	0.92	0.18	11.72	0.06	12.64	0.16	0.00027378	0.00171943	0.0183884	0.278939	miRPlus_17915	17915	0.65	0.85	1.26
2214	1.96	12.15	0.97	0.09	11.66	0.27	12.63	0.18	2.135e-05	0.00028749	0.013381	0.220392	No_known_hsa_target	17504	0.88	0.88	1.14
113	2.12	12.07	1.09	0.19	11.53	0.08	12.62	0.11	0.00014762	0.0011096	0.00691667	0.150909	No_known_hsa_target	17473	1.18	0.72	1.36
5376	2.85	11.86	1.51	0.14	11.1	0.12	12.61	0.21	7.21e-06	0.00012655	0.00040476	0.0249541	No_known_hsa_target	17476	1.56	1.24	1.73
6631	2.04	12.07	1.03	0.19	11.55	0.17	12.58	0.36	0.00020565	0.00140378	0.00875744	0.168625	spike_control_d	10904	1.21	1.23	0.64
1793	2.17	12.01	1.12	0.2	11.45	0.22	12.57	0.13	0.00016064	0.00117819	0.00665476	0.150067	No_known_hsa_target	17473	0.82	1.03	1.51
4347	2.49	11.91	1.32	0.13	11.25	0.06	12.57	0.18	1.005e-05	0.00016515	0.00173363	0.0591371	No_known_hsa_target	17366	1.38	1.07	1.5
3696	2.78	11.79	1.48	0.17	11.06	0.03	12.53	0.19	1.694e-05	0.00024693	0.00061607	0.0313636	No_known_hsa_target	17476	1.34	1.26	1.82
2016	2.82	11.75	1.49	0.07	11	0.06	12.5	0.03	1.1e-06	3.081e-05	0.00033929	0.0232653	No_known_hsa_target	17476	1.59	1.53	1.36
6027	2.51	11.84	1.33	0.13	11.17	0.04	12.5	0.16	1.214e-05	0.00019238	0.00154315	0.0548677	No_known_hsa_target	17366	1.45	1.06	1.47
2121	2.66	11.78	1.41	0.24	11.07	0.05	12.49	0.24	8.693e-05	0.00075603	0.0008869	0.0392105	hsa-miR-492	11124	1.16	1.19	1.89
2667	2.57	11.81	1.36	0.17	11.13	0.04	12.49	0.17	2.817e-05	0.00035266	0.00136756	0.0513408	No_known_hsa_target	17366	1.35	1.06	1.67
954	2.44	11.84	1.28	0.05	11.2	0.1	12.48	0.12	1.64e-06	3.96e-05	0.00185565	0.06235	hsa-miR-658	17522	1.19	1.32	1.34
3473	1.99	11.99	0.99	0.2	11.49	0.12	12.48	0.22	0.00027575	0.00172401	0.0111488	0.195614	No_known_hsa_target	17473	1.01	0.64	1.32
5901	2.26	11.88	1.18	0.18	11.29	0.1	12.47	0.27	7.506e-05	0.00068629	0.00441667	0.121639	hsa-miR-513	11146	1.26	0.83	1.44
4314	2.29	11.86	1.2	0.12	11.26	0.1	12.46	0.02	1.577e-05	0.00023414	0.00433631	0.120413	hsa-miR-658	17522	1.17	1	1.42
5153	1.98	11.95	0.99	0.13	11.45	0.22	12.44	0.14	5.705e-05	0.00056465	0.0125729	0.211754	No_known_hsa_target	17473	0.85	0.87	1.25
5994	2.4	11.81	1.26	0.06	11.17	0.12	12.44	0.14	2.49e-06	5.472e-05	0.00205506	0.066715	hsa-miR-658	17522	1.14	1.35	1.3
2686	1.96	11.91	0.97	0.25	11.42	0.24	12.4	0.17	0.00083374	0.00366911	0.0110566	0.194503	spike_control_h	10907	1.06	1.35	0.51
1988	3.28	11.54	1.71	0.09	10.68	0.13	12.39	0.18	8.8e-07	2.599e-05	6.994e-05	0.00712121	hsa-miR-210	13511	1.71	1.55	1.87
4366	1.85	11.95	0.88	0.26	11.51	0.24	12.39	0.16	0.0015856	0.00562281	0.0200997	0.295558	spike_control_h	10907	1.13	1.15	0.37
336	2.68	11.67	1.42	0.03	10.96	0.15	12.38	0.12	7e-07	2.194e-05	0.00074851	0.0351748	No_known_hsa_target	17476	1.38	1.4	1.48
4996	1.76	11.97	0.82	0.2	11.56	0.42	12.38	0.28	0.00078791	0.00353457	0.0308795	0.352908	spike_control_h	10907	0.83	1.15	0.47
441	2.37	11.75	1.24	0.14	11.13	0.11	12.37	0.21	2.198e-05	0.00029304	0.0021875	0.0703349	hsa-miR-492	11124	0.96	1.36	1.41
1213	1.81	11.94	0.85	0.19	11.51	0.16	12.37	0.07	0.000561	0.00281759	0.0240565	0.325272	miRPlus_17915	17915	0.66	0.66	1.24
3106	1.91	11.91	0.94	0.19	11.44	0.36	12.37	0.36	0.00031007	0.0018714	0.0138631	0.226667	spike_control_h	10907	0.87	1.29	0.65
308	3.4	11.48	1.76	0.09	10.59	0.07	12.36	0.11	7.1e-07	2.231e-05	4.464e-05	0.00555556	hsa-miR-210	13511	1.87	1.58	1.83
2541	2.22	11.78	1.15	0.25	11.21	0.1	12.36	0.27	0.00031362	0.00188338	0.00481994	0.12702	hsa-miR-513	11146	1.04	0.79	1.62
3526	1.86	11.91	0.9	0.27	11.46	0.3	12.36	0.07	0.00169791	0.00587781	0.0179792	0.273968	spike_control_h	10907	1.09	1.23	0.37
4573	1.82	11.93	0.86	0.23	11.49	0.24	12.36	0.32	0.00108512	0.00435346	0.0231458	0.322697	miRPlus_17915	17915	0.79	0.51	1.29
4039	2.84	11.6	1.51	0.07	10.85	0.09	12.35	0.16	1.21e-06	3.28e-05	0.0003244	0.0224742	No_known_hsa_target	11216	1.38	1.64	1.51
987	2.35	11.71	1.24	0.08	11.09	0.09	12.33	0.03	4.31e-06	8.545e-05	0.00297619	0.0900901	No_known_hsa_target	17366	1.28	1.08	1.35
5719	2.72	11.6	1.44	0.05	10.87	0.09	12.32	0.05	9.5e-07	2.769e-05	0.00067411	0.0325899	No_known_hsa_target	11216	1.35	1.45	1.53
861	2.27	11.72	1.18	0.15	11.13	0.15	12.31	0.3	3.708e-05	0.00041639	0.0039256	0.110377	hsa-miR-513	11146	1.38	0.88	1.28
2359	2.69	11.59	1.43	0.04	10.87	0.13	12.3	0.16	8.3e-07	2.482e-05	0.00065923	0.0325735	No_known_hsa_target	11216	1.36	1.51	1.42
2439	2.59	11.62	1.37	0.1	10.93	0.15	12.3	0.25	4.03e-06	8.085e-05	0.00097173	0.041859	No_known_hsa_target	14385	1.19	1.54	1.39
1846	1.81	11.85	0.86	0.14	11.42	0.38	12.28	0.26	0.00014955	0.00112041	0.0245342	0.329082	spike_control_h	10907	0.88	1.08	0.61
3670	2.47	11.62	1.31	0.17	10.97	0.15	12.27	0.32	3.198e-05	0.00038717	0.00204315	0.0666505	No_known_hsa_target	14291	1.29	1.02	1.61
4221	2.05	11.74	1.03	0.23	11.23	0.05	12.26	0.24	0.00039063	0.00219264	0.00907143	0.172691	hsa-miR-513	11146	1.06	0.63	1.42
2896	1.79	11.81	0.84	0.29	11.39	0.27	12.23	0.28	0.00325313	0.00969447	0.0216637	0.307131	spike_control_h	10907	0.87	1.32	0.33
5836	1.75	11.82	0.81	0.23	11.41	0.14	12.22	0.09	0.00161543	0.00567308	0.02825	0.351556	spike_control_h	10907	0.95	1.13	0.36
1006	1.82	11.77	0.86	0.23	11.34	0.28	12.21	0.14	0.00111984	0.0044476	0.0218304	0.308842	spike_control_h	10907	0.93	1.23	0.44
3609	1.07	12.16	0.1	0.16	12.11	0.03	12.2	0.14	0.430274	0.522296	0.552833	114334131	let-7a-e	3320	0.2	0.32	-0.23
4156	1.76	11.78	0.82	0.05	11.37	0.4	12.19	0.35	2.624e-05	0.00033526	0.0305997	0.354534	spike_control_h	10907	0.85	0.88	0.71
3736	1.73	11.78	0.79	0.2	11.38	0.42	12.18	0.25	0.00106284	0.00429213	0.0350997	0.372035	spike_control_h	10907	0.85	1.11	0.41
4119	2.47	11.51	1.31	0.27	10.85	0.19	12.16	0.31	0.00025541	0.00164237	0.00194345	0.0646535	No_known_hsa_target	14385	1.33	0.82	1.76
5350	2.33	11.54	1.22	0.08	10.93	0.13	12.15	0.21	5.15e-06	9.785e-05	0.00325744	0.0951739	No_known_hsa_target	14291	1.31	1.05	1.3
3316	1.66	11.78	0.73	0.31	11.41	0.42	12.14	0.25	0.0083612	0.0210046	0.0381681	0.388621	spike_control_h	10907	0.88	1.17	0.14
5626	1.77	11.73	0.82	0.29	11.31	0.12	12.14	0.27	0.00398941	0.0113453	0.0271681	0.347752	spike_control_h	10907	1.19	1.04	0.24
5656	2.33	11.52	1.22	0.08	10.91	0.15	12.14	0.15	4.69e-06	9.126e-05	0.00333631	0.0966379	miRPlus_17878	17878	1.17	1.12	1.38
1636	1.78	11.71	0.83	0.28	11.3	0.09	12.13	0.19	0.00305208	0.00924577	0.0238571	0.325854	spike_control_h	10907	0.97	1.22	0.29
5289	1.06	12.08	0.09	0.18	12.04	0.03	12.13	0.15	0.499675	0.588264	0.520409	111374204	let-7a-e	3320	0.22	0.3	-0.27
4576	1.7	11.72	0.76	0.18	11.34	0.33	12.11	0.18	0.00080942	0.00359435	0.0401488	0.393869	spike_control_h	10907	0.97	0.92	0.4
5206	1.7	11.72	0.76	0.32	11.34	0.17	12.11	0.15	0.00841647	0.0211277	0.0312887	0.353378	spike_control_h	10907	1.02	1.15	0.12
249	1.02	12.07	0.02	0.25	12.06	0.03	12.09	0.28	0.896451	0.92395	0.34486	0.995045	let-7a-e	3320	0.31	0.23	-0.48
580	1.09	12.01	0.13	0.19	11.95	0.08	12.08	0.25	0.348627	0.44062	0.479936	118528234	hsa-let-7a	17748	-0.06	0.51	-0.07
3940	1.08	12.02	0.11	0.12	11.96	0.04	12.08	0.16	0.276531	0.367178	0.533241	120862151	hsa-let-7a	17748	0.11	0.33	-0.09
5416	1.83	11.64	0.87	0.25	11.21	0.11	12.08	0.29	0.00158924	0.00562299	0.0238929	0.32502	spike_control_h	10907	1.23	1.01	0.38
5620	1.13	11.99	0.17	0.09	11.91	0.13	12.08	0.22	0.0870062	0.142362	0.473007	121646001	hsa-let-7a	17748	0.27	0.25	-0.01
5799	2.38	11.44	1.25	0.09	10.82	0.1	12.07	0.04	4.67e-06	9.126e-05	0.00263393	0.0811927	No_known_hsa_target	14385	1.12	1.23	1.41
5201	2.73	11.32	1.45	0.05	10.6	0.04	12.05	0.08	9.6e-07	2.771e-05	0.00062054	0.0313534	miRPlus_17836	17836	1.34	1.53	1.47
2260	1.06	12	0.09	0.1	11.95	0.09	12.04	0.19	0.347071	0.439066	0.582207	119866541	hsa-let-7a	17748	0.06	0.28	-0.08
2714	3.23	11.19	1.69	0.09	10.35	0.08	12.04	0.13	7.9e-07	2.384e-05	7.738e-05	0.00732394	miRPlus_17832	17832	1.67	1.56	1.85
1929	1.01	12.02	0.02	0.17	12.02	0.03	12.03	0.2	0.87881	0.910936	0.425277	105068382	let-7a-e	3320	0.12	0.26	-0.32
166	1.73	11.62	0.79	0.22	11.22	0.27	12.01	0.04	0.00158551	0.00562281	0.0331131	0.36419	spike_control_h	10907	0.97	1.06	0.34
6253	1.75	11.61	0.81	0.15	11.2	0.16	12.01	0.02	0.00026905	0.00170087	0.0293408	0.352719	miRPlus_17915	17915	0.65	0.67	1.1
4394	3.3	11.13	1.72	0.1	10.27	0.08	11.99	0.18	1.19e-06	3.237e-05	6.845e-05	0.0071875	miRPlus_17832	17832	1.82	1.51	1.83
4211	2.04	11.47	1.03	0.03	10.95	0.08	11.98	0.11	4.88e-06	9.416e-05	0.00955655	0.178389	No_known_hsa_target	11264	1.09	1	0.99
1034	3.32	11.11	1.73	0.08	10.25	0.04	11.97	0.1	5.6e-07	1.888e-05	5.506e-05	0.00606557	miRPlus_17832	17832	1.63	1.67	1.88
4786	1.65	11.61	0.73	0.18	11.25	0.23	11.97	0.07	0.00104104	0.00423731	0.0482931	0.418748	spike_control_h	10907	0.89	0.92	0.36
3976	2.13	11.41	1.09	0.04	10.86	0.02	11.96	0.03	4.01e-06	8.07e-05	0.00698065	0.151812	miRPlus_17878	17878	1.09	1.02	1.17
3814	2.84	11.19	1.5	0.17	10.44	0.06	11.95	0.19	1.512e-05	0.00022634	0.00038542	0.0242056	hsa-miR-498	11130	1.26	1.41	1.84
4043	1.9	11.49	0.93	0.11	11.03	0.13	11.95	0.24	5.745e-05	0.00056671	0.0169509	0.260068	No_known_hsa_target	13208	0.81	0.81	1.15
851	2.11	11.4	1.08	0.03	10.86	0.09	11.94	0.07	3.57e-06	7.458e-05	0.00747321	0.154049	No_known_hsa_target	11264	1.11	1.02	1.11
2056	1.6	11.6	0.68	0.21	11.26	0.3	11.94	0.09	0.00273088	0.00845304	0.0596369	0.456446	spike_control_h	10907	0.84	0.93	0.26
3946	1.68	11.56	0.75	0.16	11.19	0.29	11.94	0.14	0.00056498	0.00283091	0.0463259	0.413426	spike_control_h	10907	0.87	0.95	0.43
6046	1.65	11.58	0.72	0.29	11.22	0.18	11.94	0.13	0.00700889	0.0181292	0.0408467	0.396089	spike_control_h	10907	0.87	1.13	0.16
4896	1.83	11.5	0.87	0.08	11.06	0.15	11.93	0.16	3.304e-05	0.00039238	0.0232113	0.322273	No_known_hsa_target	13229	0.71	0.96	0.94
3521	2.47	11.27	1.3	0.05	10.62	0.11	11.92	0.16	1.61e-06	3.907e-05	0.00183631	0.06201	miRPlus_17836	17836	1.27	1.24	1.4
2296	2.04	11.39	1.03	0.06	10.88	0.03	11.91	0.08	7.53e-06	0.0001298	0.00932887	0.176592	miRPlus_17878	17878	1.13	0.93	1.02
4659	1.7	11.53	0.77	0.03	11.14	0.24	11.91	0.26	2.658e-05	0.00033893	0.0391696	0.391696	hsa-miR-185	5560	0.7	0.81	0.78
683	1.98	11.4	0.99	0.05	10.91	0.09	11.9	0.14	8.32e-06	0.00014087	0.0114673	0.200156	No_known_hsa_target	13208	1.08	0.9	0.99
6074	3.44	11.01	1.78	0.05	10.12	0.08	11.9	0.09	2.6e-07	9.88e-06	3.72e-05	0.00480769	miRPlus_17832	17832	1.85	1.68	1.81
376	1.66	11.53	0.73	0.25	11.16	0.22	11.89	0.05	0.00363726	0.0105857	0.0427589	0.403001	spike_control_h	10907	0.91	1.04	0.24
5494	2.79	11.15	1.48	0.08	10.41	0.09	11.89	0.12	1.38e-06	3.545e-05	0.00040774	0.0249091	hsa-miR-498	11130	1.46	1.36	1.62
759	2.31	11.28	1.21	0.07	10.68	0.08	11.88	0.15	4.46e-06	8.77e-05	0.00282887	0.0864091	No_known_hsa_target	14385	1.07	1.33	1.23
1299	1.74	11.48	0.8	0.06	11.07	0.09	11.88	0.11	3.269e-05	0.00039086	0.0303839	0.355096	hsa-miR-185	5560	0.74	0.75	0.92
2476	1.59	11.54	0.67	0.27	11.21	0.27	11.88	0.11	0.0073894	0.0188953	0.0567143	0.4468	spike_control_h	10907	0.85	1.02	0.14
5891	2	11.38	1	0.03	10.88	0.05	11.88	0.02	5.66e-06	0.0001056	0.0109494	0.194142	No_known_hsa_target	11264	1.07	0.96	0.97
1216	1.6	11.53	0.68	0.3	11.19	0.23	11.87	0.1	0.01096	0.0262011	0.0500052	0.424823	spike_control_h	10907	0.89	1.08	0.08
2050	1.04	11.84	0.06	0.07	11.81	0.03	11.87	0.09	0.485037	0.574656	0.62592	118184321	hsa-let-7b	17749	-0.09	0.15	0.11
679	2.35	11.24	1.23	0.09	10.62	0.06	11.86	0.03	5.77e-06	0.00010686	0.00299256	0.0901794	No_known_hsa_target	11216	1.12	1.17	1.41
2531	2.05	11.34	1.03	0.05	10.83	0.03	11.86	0.02	7.01e-06	0.000124	0.00944048	0.177207	No_known_hsa_target	11264	1.05	0.93	1.12
6676	1.68	11.49	0.74	0.18	11.12	0.12	11.86	0.07	0.00081784	0.00362049	0.0464896	0.414337	spike_control_h	10907	0.87	0.97	0.4
2979	1.72	11.46	0.78	0.05	11.07	0.08	11.85	0.07	3.082e-05	0.00037777	0.035189	0.372394	hsa-miR-185	5560	0.71	0.76	0.87
6466	1.69	11.46	0.75	0.19	11.08	0.05	11.84	0.17	0.00113071	0.00447227	0.044561	0.406309	spike_control_h	10907	0.85	1.03	0.38
2266	1.63	11.48	0.7	0.23	11.13	0.31	11.83	0.09	0.0029898	0.0090994	0.049881	0.425381	spike_control_h	10907	0.89	0.97	0.25
310	2.19	11.25	1.13	0.08	10.68	0.02	11.82	0.07	7.59e-06	0.00013037	0.00574256	0.136844	No_known_hsa_target	14291	1.08	1.02	1.29
616	2	11.32	1	0.14	10.82	0.1	11.82	0.05	6.716e-05	0.00063212	0.0110312	0.194567	miRPlus_17878	17878	0.91	0.83	1.28
1841	2.54	11.15	1.35	0.05	10.48	0.01	11.82	0.05	1.27e-06	3.35e-05	0.00123363	0.0476437	miRPlus_17836	17836	1.26	1.35	1.43
796	1.61	11.47	0.69	0.27	11.12	0.26	11.81	0.02	0.00696567	0.0180383	0.0511533	0.42596	spike_control_h	10907	0.84	1.07	0.16
1426	1.6	11.46	0.68	0.26	11.12	0.22	11.8	0.08	0.00614362	0.0162412	0.0553051	0.441914	spike_control_h	10907	0.85	1.02	0.17
5507	2.5	11.14	1.32	0.1	10.48	0.13	11.8	0.24	5.22e-06	9.887e-05	0.0013378	0.0510796	hsa-miR-503	11135	1.52	1.21	1.23
5723	1.73	11.41	0.79	0.02	11.02	0.06	11.8	0.04	1.983e-05	0.00027307	0.034744	0.370016	No_known_hsa_target	13208	0.75	0.81	0.8
454	2.56	11.11	1.35	0.1	10.43	0.02	11.79	0.11	3.96e-06	8.059e-05	0.00136458	0.0515169	hsa-miR-498	11130	1.27	1.24	1.55
1990	2.14	11.24	1.1	0.03	10.7	0.05	11.79	0.07	3.02e-06	6.403e-05	0.00674851	0.150166	No_known_hsa_target	14291	1.09	1.06	1.14
4379	1.65	11.43	0.72	0.08	11.06	0.16	11.79	0.09	8.845e-05	0.00076438	0.0474851	0.417124	No_known_hsa_target	17632	0.57	0.81	0.79
586	1.63	11.42	0.71	0.19	11.06	0.18	11.77	0.06	0.00159844	0.00564074	0.0540357	0.436968	spike_control_h	10907	0.85	0.95	0.32
2134	2.71	11.06	1.44	0.08	10.34	0.14	11.77	0.12	1.91e-06	4.497e-05	0.00062649	0.0314179	hsa-miR-498	11130	1.44	1.29	1.58
6339	1.58	11.44	0.66	0.1	11.11	0.07	11.77	0.06	0.00027408	0.00171943	0.0615313	0.465118	hsa-miR-185	5560	0.65	0.49	0.84
5337	1.03	11.72	0.04	0.08	11.7	0.23	11.75	0.29	0.597132	0.674505	0.562034	114139317	hsa-miR-494	14287	0.13	-0.12	0.12
161	2.41	11.1	1.27	0.11	10.47	0.06	11.74	0.05	8.39e-06	0.00014129	0.00243304	0.0764019	miRPlus_17836	17836	1.12	1.2	1.49
3657	-1.09	11.8	-0.12	0.05	11.85	0.12	11.74	0.16	0.139412	0.209914	0.228494	0.897942	hsa-miR-494	14287	-0.11	-0.21	-0.04
5410	1.06	11.7	0.09	0.09	11.65	0.09	11.74	0.05	0.317383	0.410473	0.590801	119894765	hsa-let-7b	17749	-0.08	0.19	0.16
1019	1.57	11.4	0.65	0.05	11.08	0.09	11.73	0.04	9.151e-05	0.00077903	0.0636801	0.476007	No_known_hsa_target	17632	0.57	0.64	0.75
3730	1.03	11.7	0.04	0.05	11.68	0.06	11.72	0.1	0.619847	0.694344	0.609204	117235109	hsa-let-7b	17749	-0.06	0.1	0.08
4975	1.81	11.29	0.86	0.06	10.86	0.15	11.72	0.14	2.246e-05	0.00029713	0.0225179	0.315908	hsa-miR-583	17295	0.84	0.77	0.97
6256	1.65	11.34	0.73	0.19	10.98	0.18	11.7	0.04	0.00127278	0.00484869	0.0500536	0.424161	spike_control_h	10907	0.86	0.96	0.35
2699	1.59	11.35	0.67	0.03	11.02	0.05	11.69	0.02	5.665e-05	0.00056151	0.0599092	0.456969	No_known_hsa_target	17632	0.62	0.67	0.72
3216	1.71	11.3	0.78	0.04	10.92	0.05	11.69	0.01	2.871e-05	0.00035798	0.0374063	0.383771	No_known_hsa_target	13229	0.7	0.84	0.78
1615	1.78	11.26	0.83	0.02	10.85	0.05	11.68	0.06	1.45e-05	0.00021942	0.0282068	0.35167	hsa-miR-583	17295	0.8	0.83	0.86
2363	1.88	11.22	0.91	0.06	10.76	0.17	11.68	0.11	1.473e-05	0.00022189	0.0181146	0.275407	No_known_hsa_target	13208	0.88	1.02	0.84
370	1.04	11.6	0.05	0.09	11.58	0.16	11.63	0.09	0.544871	0.628805	0.599089	116489583	hsa-let-7b	17749	-0.1	0.05	0.21
467	2.46	10.98	1.3	0.06	10.33	0.18	11.63	0.12	1.96e-06	4.563e-05	0.00189732	0.0634328	hsa-miR-503	11135	1.22	1.26	1.41
3827	2.35	11	1.24	0.02	10.38	0.04	11.62	0.04	1.46e-06	3.64e-05	0.00263393	0.0815668	hsa-miR-503	11135	1.19	1.27	1.24
6576	1.84	11.18	0.88	0.09	10.74	0.12	11.62	0.03	4.125e-05	0.00044786	0.0209449	0.302039	No_known_hsa_target	13229	0.72	0.89	1.03
2147	2.31	11	1.21	0.05	10.4	0.05	11.6	0.04	2.34e-06	5.208e-05	0.00339137	0.0978112	hsa-miR-503	11135	1.12	1.22	1.28
3447	2.08	11.07	1.05	0.02	10.54	0.08	11.59	0.1	3.75e-06	7.762e-05	0.00804464	0.159941	No_known_hsa_target	14288	1.1	1.02	1.04
6059	1.56	11.27	0.64	0.06	10.95	0.07	11.59	0.01	0.00012798	0.00100031	0.0683809	0.493577	No_known_hsa_target	17632	0.52	0.7	0.7
1536	1.77	11.17	0.82	0.04	10.76	0.05	11.58	0.04	1.89e-05	0.00026338	0.0300833	0.354667	No_known_hsa_target	13229	0.81	0.89	0.76
1977	1.01	11.57	0.02	0.09	11.56	0.12	11.58	0.03	0.804911	0.851946	0.548182	113242545	hsa-miR-494	14287	-0.06	0.2	-0.07
297	1.03	11.55	0.04	0.03	11.52	0.09	11.57	0.07	0.546036	0.629825	0.646259	119145679	hsa-miR-494	14287	0	0.08	0.05
1767	2.06	11.05	1.05	0.03	10.53	0.04	11.57	0.02	4.37e-06	8.638e-05	0.00867262	0.167954	No_known_hsa_target	14288	1.09	0.98	1.07
3295	1.78	11.15	0.83	0.06	10.73	0.26	11.56	0.22	2.892e-05	0.00035981	0.0242902	0.32646	hsa-miR-583	17295	0.89	0.71	0.9
87	2.05	11.02	1.04	0.03	10.5	0.1	11.54	0.08	4.26e-06	8.485e-05	0.00903423	0.172472	No_known_hsa_target	14288	1.05	0.99	1.07
5010	2.65	10.77	1.41	0.04	10.07	0.13	11.48	0.14	8.5e-07	2.516e-05	0.00070685	0.0336879	No_known_hsa_target	17664	1.48	1.35	1.39
5127	2.14	10.93	1.1	0.04	10.38	0.08	11.48	0.04	4e-06	8.066e-05	0.00676786	0.149605	No_known_hsa_target	14288	1.11	1.02	1.17
6655	1.85	11.02	0.89	0.07	10.57	0.1	11.46	0.11	2.32e-05	0.00030572	0.0195967	0.29135	hsa-miR-583	17295	0.8	0.84	1.02
248	1.74	11.02	0.8	0.01	10.62	0.11	11.42	0.09	1.691e-05	0.00024693	0.0318988	0.35608	hsa-miR-518c*	13131	0.79	0.79	0.83
1807	1.68	11.05	0.74	0.08	10.67	0.06	11.42	0.05	8.11e-05	0.00072088	0.0400253	0.394384	hsa-miR-602	17510	0.74	0.61	0.88
3487	1.77	11	0.82	0.06	10.58	0.02	11.41	0.05	3.219e-05	0.00038755	0.0266741	0.343391	hsa-miR-602	17510	0.8	0.72	0.94
5167	1.84	10.96	0.88	0.02	10.52	0.14	11.4	0.12	1.016e-05	0.00016653	0.0202411	0.296987	hsa-miR-602	17510	0.87	0.85	0.92
127	1.66	11.02	0.73	0.03	10.65	0.02	11.38	0.02	3.616e-05	0.00041339	0.046497	0.413854	hsa-miR-602	17510	0.67	0.78	0.73
3104	1.76	10.96	0.82	0.09	10.55	0.08	11.37	0.17	6.11e-05	0.00059165	0.030756	0.354511	hsa_SNORD10	19011	0.64	0.94	0.87
3107	6.64	10.01	2.73	0.03	8.64	0.04	11.37	0.06	1e-08	8.2e-07	0	0	No_known_hsa_target	17591	2.7	2.69	2.8
3608	1.82	10.93	0.87	0.02	10.5	0.09	11.36	0.07	1.161e-05	0.00018528	0.0235074	0.324374	hsa-miR-518c*	13131	0.83	0.91	0.86
3006	1.82	10.92	0.87	0.03	10.49	0.07	11.35	0.05	1.295e-05	0.00020281	0.0232351	0.321276	No_known_hsa_target	13230	0.81	0.88	0.91
5288	1.75	10.95	0.81	0.01	10.54	0.09	11.35	0.09	1.618e-05	0.00023944	0.0313259	0.353205	hsa-miR-518c*	13131	0.79	0.81	0.83
3330	2.6	10.65	1.38	0	9.96	0.14	11.34	0.14	6.8e-07	2.159e-05	0.00094196	0.0408387	No_known_hsa_target	17664	1.38	1.38	1.37
3735	1.65	10.98	0.72	0.03	10.62	0.05	11.34	0.05	3.581e-05	0.00041322	0.0475149	0.416841	miRPlus_17953	17953	0.77	0.71	0.68
1140	1.75	10.93	0.81	0.02	10.52	0.02	11.33	0.03	1.724e-05	0.00024802	0.0298958	0.354321	No_known_hsa_target	13206	0.82	0.77	0.84
375	1.79	10.9	0.84	0.07	10.48	0.17	11.32	0.12	3.372e-05	0.0003969	0.0264598	0.341286	miRPlus_17953	17953	0.7	0.87	0.94
2464	2.47	10.66	1.3	0.17	10.01	0.19	11.31	0.04	2.897e-05	0.00035981	0.00197321	0.0653202	hsa-miR-638	17550	1.13	1.14	1.63
784	2.21	10.73	1.14	0.1	10.16	0.09	11.3	0.11	1.182e-05	0.00018826	0.00556399	0.13646	hsa-miR-638	17550	1.16	0.96	1.31
1928	1.73	10.91	0.79	0.06	10.51	0.06	11.3	0.05	3.577e-05	0.00041322	0.0363378	0.379177	hsa-miR-518c*	13131	0.77	0.9	0.7
4144	2.11	10.76	1.08	0.03	10.22	0.06	11.3	0.09	3.63e-06	7.539e-05	0.00750298	0.15419	hsa-miR-638	17550	1.09	1.02	1.12
4250	1.48	11.01	0.57	0.07	10.73	0.04	11.3	0.07	0.00027938	0.00173379	0.0972634	0.609143	U6-snRNA-1	11278	0.61	0.44	0.66
4686	1.85	10.85	0.89	0.09	10.41	0.04	11.3	0.12	3.407e-05	0.00040032	0.0212842	0.304968	No_known_hsa_target	13230	0.77	1.06	0.84
4787	6.6	9.94	2.72	0.05	8.57	0.11	11.3	0.12	2e-08	9.6e-07	0	0	No_known_hsa_target	17591	2.67	2.68	2.81
5930	1.38	11.06	0.46	0.07	10.83	0.12	11.29	0.16	0.00084758	0.00371298	0.176107	0.787909	U6-snRNA-1	11278	0.58	0.35	0.46
2820	1.73	10.89	0.79	0.05	10.49	0.1	11.28	0.05	3.205e-05	0.00038739	0.0350134	0.371706	No_known_hsa_target	13206	0.85	0.83	0.68
5415	1.83	10.84	0.87	0.03	10.41	0.14	11.28	0.12	1.258e-05	0.00019793	0.0208601	0.302765	miRPlus_17953	17953	0.87	0.82	0.93
3939	1.78	10.85	0.83	0.06	10.44	0.07	11.27	0.13	2.769e-05	0.00034982	0.0277753	0.350846	hsa-miR-198_MM2	17714	0.71	0.89	0.9
2055	1.68	10.88	0.75	0.09	10.51	0.14	11.26	0.05	0.00010586	0.00086862	0.0383363	0.389154	miRPlus_17953	17953	0.72	0.61	0.92
1650	2.77	10.52	1.47	0.06	9.78	0.06	11.25	0.05	1.02e-06	2.895e-05	0.00048065	0.0269167	No_known_hsa_target	17664	1.41	1.41	1.59
5824	2.15	10.7	1.11	0.17	10.15	0.15	11.25	0.03	9.158e-05	0.00077903	0.00702232	0.152226	hsa-miR-638	17550	0.92	0.94	1.45
3282	1.95	10.76	0.96	0.02	10.28	0.14	11.24	0.15	6.02e-06	0.00010961	0.0131369	0.217438	No_known_hsa_target	17291	0.95	1	0.94
4784	1.63	10.89	0.7	0.11	10.54	0.13	11.24	0.09	0.00022903	0.00152685	0.0506949	0.424247	hsa_SNORD10	19011	0.91	0.65	0.55
2259	1.76	10.82	0.81	0.1	10.42	0.11	11.23	0.08	8.137e-05	0.00072237	0.0285149	0.350311	hsa-miR-198_MM2	17714	0.66	0.77	1
2570	1.35	11.01	0.43	0.04	10.79	0.15	11.23	0.17	0.00068421	0.0032266	0.198143	0.812894	U6-snRNA-1	11278	0.48	0.36	0.46
4292	2.07	10.7	1.05	0.07	10.17	0.06	11.22	0.05	8.04e-06	0.00013672	0.00747173	0.154492	hsa-miR-197_MM2	13240	1.07	1.15	0.93
4962	1.84	10.77	0.88	0.06	10.33	0.13	11.22	0.18	2.181e-05	0.00029241	0.0209077	0.302802	No_known_hsa_target	17291	0.77	0.87	1
1427	6.3	9.88	2.66	0.03	8.55	0.06	11.21	0.06	2e-08	8.5e-07	0	0	No_known_hsa_target	17591	2.69	2.67	2.61
3456	1.75	10.81	0.81	0.02	10.4	0.05	11.21	0.07	1.72e-05	0.00024802	0.0302753	0.354443	No_known_hsa_target	13443	0.85	0.78	0.8
96	1.84	10.76	0.88	0.06	10.32	0.05	11.2	0.03	1.831e-05	0.0002577	0.021308	0.304013	No_known_hsa_target	13443	0.79	0.87	0.98
579	1.85	10.75	0.89	0.1	10.31	0.18	11.2	0.15	4.474e-05	0.00047502	0.0198214	0.293392	hsa-miR-198_MM2	17714	0.77	0.82	1.08
4500	1.74	10.8	0.8	0.05	10.41	0.04	11.2	0.09	2.969e-05	0.00036609	0.0307842	0.353624	No_known_hsa_target	13206	0.84	0.69	0.85
6105	1.28	11.02	0.36	0.07	10.85	0.06	11.2	0.12	0.00304033	0.00922392	0.23193	0.850748	hsa-let-7i	19580	0.43	0.42	0.23
6180	1.76	10.78	0.81	0.06	10.38	0.02	11.19	0.07	3.227e-05	0.00038755	0.0292798	0.352616	No_known_hsa_target	13206	0.72	0.8	0.92
5136	1.72	10.78	0.78	0.04	10.39	0.04	11.18	0.04	2.499e-05	0.00032385	0.0332113	0.364078	No_known_hsa_target	13443	0.81	0.71	0.83
1326	1.85	10.73	0.88	0.04	10.28	0.12	11.17	0.08	1.348e-05	0.00020687	0.0192917	0.288089	No_known_hsa_target	13230	0.89	0.81	0.95
4425	1.26	11.01	0.33	0.05	10.84	0.06	11.17	0.11	0.00347119	0.0102219	0.26329	0.888654	hsa-let-7i	19580	0.37	0.4	0.23
1065	1.29	10.98	0.37	0.06	10.8	0.15	11.16	0.18	0.00261404	0.00819709	0.231567	0.851741	hsa-let-7i	19580	0.33	0.49	0.27
1424	1.76	10.75	0.82	0.07	10.34	0.02	11.16	0.05	3.479e-05	0.00040731	0.0306101	0.354045	hsa_SNORD10	19011	0.69	0.89	0.87
2612	2.21	10.58	1.14	0.06	10.01	0.08	11.16	0.06	4.13e-06	8.262e-05	0.00471726	0.126295	hsa-miR-197_MM2	13240	1.04	1.16	1.23
3800	2.22	10.58	1.15	0.05	10.01	0.07	11.16	0.12	3.63e-06	7.539e-05	0.00511905	0.129811	hsa-miR-373*	11086	1.14	1.06	1.25
5480	2.41	10.53	1.27	0.14	9.89	0.19	11.16	0.1	1.578e-05	0.00023414	0.0023497	0.0744811	hsa-miR-373*	11086	1.1	1.17	1.54
6464	1.84	10.72	0.88	0.06	10.28	0.07	11.16	0.08	1.851e-05	0.00025919	0.0190952	0.286429	hsa_SNORD10	19011	0.92	0.77	0.95
932	2.2	10.58	1.14	0.1	10.01	0.11	11.15	0.06	1.356e-05	0.00020707	0.00484821	0.12677	hsa-miR-197_MM2	13240	0.94	1.17	1.3
1776	1.71	10.77	0.77	0.01	10.38	0.04	11.15	0.05	2.077e-05	0.00028367	0.037317	0.384617	No_known_hsa_target	13443	0.76	0.76	0.79
2745	1.29	10.97	0.36	0.06	10.79	0.06	11.15	0.1	0.00229802	0.00737473	0.234981	0.848962	hsa-let-7i	19580	0.35	0.47	0.28
4087	1.78	10.71	0.83	0.09	10.29	0.02	11.13	0.1	4.955e-05	0.00050697	0.0255089	0.334152	No_known_hsa_target	13474	0.72	0.78	1
727	1.83	10.68	0.87	0.06	10.24	0.05	11.12	0.09	1.937e-05	0.00026782	0.0205223	0.300458	No_known_hsa_target	13474	0.86	0.78	0.97
1386	2.12	10.58	1.09	0.14	10.03	0.19	11.12	0.05	3.919e-05	0.00043106	0.00737649	0.154906	No_known_hsa_target	17492	0.98	0.92	1.36
2120	2.31	10.51	1.21	0.21	9.91	0.17	11.12	0.08	0.00011081	0.00089356	0.00385417	0.109283	hsa-miR-373*	11086	1.18	0.87	1.58
6467	6.18	9.79	2.63	0.01	8.48	0.13	11.11	0.13	1e-08	8.2e-07	0	0	No_known_hsa_target	17591	2.64	2.62	2.62
6690	2.84	10.35	1.5	0.13	9.6	0.1	11.11	0.06	5.76e-06	0.00010686	0.00038393	0.0243396	No_known_hsa_target	17664	1.39	1.35	1.77
890	1.4	10.85	0.49	0.08	10.6	0.02	11.09	0.07	0.00073424	0.00338181	0.147659	0.739396	U6-snRNA-1	11278	0.5	0.35	0.61
2404	2.8	10.35	1.49	0.05	9.61	0.07	11.09	0.04	7.2e-07	2.253e-05	0.00043899	0.0256522	No_known_hsa_target	13373	1.41	1.47	1.58
4746	1.93	10.62	0.95	0.1	10.14	0.06	11.09	0.08	3.622e-05	0.00041339	0.0144613	0.234169	No_known_hsa_target	17492	0.88	0.82	1.15
6366	1.71	10.7	0.78	0.11	10.31	0.07	11.08	0.05	0.00015476	0.00114538	0.0325194	0.359424	No_known_hsa_target	13230	0.68	0.64	1.01
1602	1.86	10.62	0.89	0.07	10.17	0.05	11.07	0.03	2.54e-05	0.00032762	0.0191056	0.285947	No_known_hsa_target	17291	0.8	0.84	1.04
2184	1.42	10.82	0.51	0.47	10.56	0.82	11.07	0.36	0.114802	0.179203	0.0843884	0.565958	No_known_hsa_target	13471	0.94	1.01	-0.42
4084	2.8	10.33	1.48	0.05	9.59	0.06	11.07	0.06	7.6e-07	2.337e-05	0.00044792	0.0259483	No_known_hsa_target	13373	1.41	1.47	1.58
4662	1.95	10.58	0.97	0.06	10.1	0.08	11.07	0.09	1.159e-05	0.00018528	0.0127827	0.21475	hsa-miR-202	11003	0.93	0.88	1.08
5619	1.69	10.69	0.76	0.15	10.31	0.11	11.07	0.26	0.00045306	0.00242018	0.0461444	0.412354	hsa-miR-198_MM2	17714	0.82	0.99	0.47
5972	2.2	10.51	1.14	0.12	9.94	0.09	11.07	0.08	2.087e-05	0.00028421	0.0049256	0.127799	hsa-miR-197_MM2	13240	0.9	1.22	1.29
6642	1.78	10.66	0.83	0.11	10.24	0.12	11.07	0.2	0.00010178	0.00084332	0.027256	0.348213	No_known_hsa_target	17291	0.61	0.89	0.99
3066	2.05	10.54	1.03	0.13	10.02	0.2	11.06	0.08	4.106e-05	0.00044724	0.0093006	0.176554	No_known_hsa_target	17492	0.98	0.85	1.28
440	2.3	10.45	1.2	0.08	9.85	0.07	11.05	0.05	4.84e-06	9.381e-05	0.00329911	0.095974	hsa-miR-373*	11086	1.05	1.24	1.31
4152	1.59	10.71	0.67	0.08	10.37	0.12	11.04	0.19	0.00016169	0.00118144	0.067503	0.491996	miRPlus_17865	17865	0.61	0.84	0.57
5573	1.86	10.57	0.9	0.12	10.12	0.18	11.02	0.15	6.953e-05	0.00064717	0.0163408	0.25419	hsa-miR-628	17471	0.96	0.67	1.06
3724	1.5	10.72	0.58	0.06	10.43	0.03	11.01	0.08	0.00019656	0.00135752	0.0934434	0.601475	hsa-miR-617	17552	0.47	0.66	0.62
2213	1.97	10.52	0.98	0.23	10.03	0.2	11	0.06	0.00056989	0.00284772	0.0130074	0.215827	hsa-miR-628	17471	0.85	0.66	1.42
3665	2.84	10.24	1.51	0.19	9.49	0.23	11	0.13	2.152e-05	0.00028925	0.00038393	0.0245714	No_known_hsa_target	13408	1.32	1.32	1.88
2082	1.77	10.58	0.83	0.04	10.17	0.14	10.99	0.17	1.805e-05	0.00025486	0.0291027	0.352378	hsa-miR-302b*_MM1	17694	0.85	0.88	0.76
5832	1.57	10.67	0.65	0.03	10.34	0.18	10.99	0.19	6.389e-05	0.0006116	0.0674405	0.492074	miRPlus_17865	17865	0.62	0.71	0.63
4763	2.16	10.43	1.11	0.09	9.87	0.05	10.98	0.05	1.121e-05	0.0001798	0.00619196	0.14299	No_known_hsa_target	14439	0.98	1.06	1.29
5404	1.77	10.57	0.82	0.03	10.16	0.01	10.98	0.03	1.667e-05	0.00024537	0.028317	0.350442	hsa-miR-617	17552	0.82	0.77	0.86
1302	1.89	10.5	0.92	0.1	10.04	0.07	10.96	0.07	4.493e-05	0.00047594	0.0177515	0.271114	hsa-miR-202	11003	0.81	0.82	1.12
2472	1.5	10.67	0.59	0.09	10.38	0.15	10.96	0.23	0.0004175	0.00228653	0.0975833	0.609442	miRPlus_17865	17865	0.56	0.76	0.44
5767	1.68	10.59	0.75	0.11	10.22	0.1	10.96	0.02	0.00018913	0.00132809	0.0378705	0.387352	No_known_hsa_target	13474	0.6	0.68	0.97
3555	1.5	10.65	0.59	0.14	10.36	0.07	10.95	0.07	0.00141343	0.0051903	0.0940119	0.599962	miRPlus_17848	17848	0.61	0.33	0.82
3770	1.9	10.48	0.92	0.02	10.02	0.04	10.95	0.04	7.63e-06	0.00013084	0.0159315	0.249557	No_known_hsa_target	19017	0.9	0.91	0.96
1409	2.8	10.18	1.49	0.13	9.44	0.08	10.92	0.06	5.3e-06	9.997e-05	0.00049256	0.0273554	No_known_hsa_target	17431	1.3	1.43	1.73
3893	1.8	10.48	0.85	0.05	10.06	0.13	10.91	0.17	1.888e-05	0.00026338	0.0239911	0.32504	hsa-miR-628	17471	0.93	0.86	0.76
5625	1.16	10.8	0.22	0.03	10.69	0.08	10.91	0.11	0.0183834	0.0398377	0.418065	114763072	miRPlus_17952	17952	0.25	0.15	0.25
5764	2.77	10.18	1.47	0.09	9.44	0.17	10.91	0.08	1.84e-06	4.363e-05	0.00046875	0.0266949	No_known_hsa_target	13373	1.46	1.32	1.62
2982	1.89	10.45	0.92	0.11	9.99	0.08	10.9	0.05	5.93e-05	0.00057836	0.0169464	0.261193	hsa-miR-202	11003	0.86	0.75	1.13
5082	1.67	10.52	0.74	0.08	10.16	0.1	10.89	0.15	7.855e-05	0.00070798	0.041939	0.399193	hsa-miR-193a	10986	0.82	0.59	0.81
5345	2.74	10.17	1.45	0.09	9.44	0.4	10.89	0.32	2.49e-06	5.472e-05	0.00058929	0.0306977	No_known_hsa_target	13408	1.35	1.37	1.64
2044	1.56	10.56	0.64	0.04	10.25	0.13	10.88	0.17	8.291e-05	0.00073215	0.0705893	0.506254	hsa-miR-617	17552	0.57	0.7	0.65
2640	2.03	10.37	1.02	0.08	9.87	0.1	10.88	0.05	1.311e-05	0.00020311	0.00972619	0.179068	hsa-miR-659	17322	0.86	1.1	1.1
5442	1.77	10.47	0.82	0.06	10.06	0.12	10.88	0.09	2.778e-05	0.00035022	0.0304687	0.353627	hsa-miR-302b*_MM1	17694	0.75	0.94	0.78
960	1.93	10.4	0.95	0.06	9.92	0.09	10.87	0.03	1.195e-05	0.00018988	0.0138616	0.227195	hsa-miR-659	17322	0.9	0.89	1.07
2265	1.24	10.72	0.31	0.01	10.57	0.02	10.87	0.01	0.00315855	0.00948861	0.318496	0.984947	miRPlus_17952	17952	0.33	0.3	0.29
3762	1.92	10.4	0.94	0.1	9.93	0.12	10.87	0.09	3.315e-05	0.00039238	0.015314	0.244442	hsa-miR-302b*_MM1	17694	0.75	1.04	1.04
410	1.72	10.47	0.78	0.08	10.07	0.02	10.86	0.06	5.751e-05	0.00056671	0.032628	0.359443	No_known_hsa_target	19017	0.8	0.64	0.91
3402	1.64	10.5	0.72	0.08	10.14	0.05	10.86	0.08	0.00011099	0.00089356	0.0467991	0.414348	hsa-miR-193a	10986	0.76	0.56	0.84
3864	1.8	10.42	0.85	0.06	9.99	0.16	10.84	0.13	2.592e-05	0.00033302	0.0267485	0.34369	No_known_hsa_target	13471	0.78	0.98	0.8
3945	1.21	10.7	0.28	0.08	10.56	0.02	10.84	0.06	0.0125942	0.0293661	0.346225	103268087	miRPlus_17952	17952	0.12	0.33	0.39
5450	1.92	10.37	0.94	0.11	9.9	0.13	10.84	0.07	4.45e-05	0.00047502	0.0154345	0.245201	No_known_hsa_target	19017	0.84	0.82	1.16
195	1.43	10.56	0.52	0.18	10.3	0.04	10.82	0.14	0.0052178	0.0141671	0.124874	0.686702	miRPlus_17848	17848	0.31	0.37	0.87
533	1.64	10.46	0.72	0.13	10.1	0.18	10.82	0.19	0.00032127	0.00191732	0.0492098	0.421261	hsa-miR-628	17471	0.47	0.82	0.87
3083	2.13	10.27	1.09	0.09	9.73	0.18	10.82	0.17	1.121e-05	0.0001798	0.00728125	0.154353	No_known_hsa_target	14439	1.05	0.96	1.26
6426	1.9	10.35	0.93	0.1	9.89	0.26	10.82	0.16	3.901e-05	0.00042973	0.0155134	0.245873	No_known_hsa_target	17492	0.89	0.78	1.12
724	2.81	10.06	1.49	0.12	9.32	0.22	10.81	0.12	3.94e-06	8.052e-05	0.00041667	0.025	No_known_hsa_target	13373	1.28	1.51	1.69
4320	2	10.31	1	0.09	9.81	0.14	10.81	0.05	2.109e-05	0.00028519	0.0121934	0.208499	hsa-miR-659	17322	0.83	1.01	1.15
4952	2.54	10.14	1.35	0.16	9.47	0.66	10.81	0.82	2.283e-05	0.00030146	0.00099851	0.0419375	No_known_hsa_target	17355	1.09	1.65	1.29
2407	1.6	10.46	0.68	0.04	10.12	0.08	10.8	0.07	6.255e-05	0.00060158	0.0586176	0.453291	No_known_hsa_target	13474	0.6	0.73	0.7
364	1.7	10.41	0.77	0.02	10.02	0.26	10.79	0.27	2.326e-05	0.00030583	0.0374063	0.384358	hsa-miR-617	17552	0.72	0.79	0.8
2719	1.96	10.3	0.97	0.04	9.82	0.17	10.79	0.13	7.36e-06	0.00012806	0.0124554	0.210302	miRPlus_17950	17950	0.93	0.94	1.05
3089	2.73	10.07	1.45	0.1	9.35	0.13	10.79	0.11	2.74e-06	5.959e-05	0.00067262	0.0327536	No_known_hsa_target	17431	1.28	1.44	1.62
4399	2.2	10.22	1.14	0.1	9.65	0.11	10.79	0.02	1.335e-05	0.00020579	0.00570833	0.137	miRPlus_17950	17950	1.17	0.94	1.3
1722	1.66	10.42	0.73	0.09	10.05	0.03	10.78	0.06	0.00010622	0.00086939	0.0435134	0.405562	hsa-miR-193a	10986	0.73	0.58	0.88
585	1.24	10.61	0.31	0.11	10.45	0.09	10.77	0.05	0.0144884	0.0329036	0.312878	0.975657	miRPlus_17952	17952	0.1	0.34	0.49
792	1.51	10.48	0.59	0.1	10.18	0.02	10.77	0.11	0.00050202	0.00260507	0.0972798	0.608678	miRPlus_17865	17865	0.48	0.8	0.5
2090	1.74	10.37	0.8	0.11	9.97	0.12	10.77	0.04	0.00010775	0.00087663	0.0301488	0.353578	No_known_hsa_target	19017	0.62	0.78	1
402	1.72	10.37	0.79	0.06	9.97	0.17	10.76	0.12	3.634e-05	0.00041394	0.0324345	0.35967	hsa-miR-302b*_MM1	17694	0.82	0.67	0.87
5596	1.56	10.44	0.65	0.28	10.11	0.09	10.76	0.18	0.00935792	0.0230264	0.060875	0.461195	spike_control_g	10905	0.93	0.91	0.1
6449	2.72	10.04	1.44	0.11	9.32	0.12	10.76	0.03	3.8e-06	7.792e-05	0.00065179	0.0324444	No_known_hsa_target	17431	1.23	1.5	1.59
5235	1.3	10.57	0.38	0.07	10.38	0.19	10.75	0.23	0.00237818	0.0075885	0.25911	0.880293	miRPlus_17848	17848	0.46	0.25	0.42
1039	1.98	10.25	0.98	0.22	9.75	0.14	10.74	0.11	0.00042277	0.00230031	0.0117813	0.204574	miRPlus_17950	17950	1	0.6	1.35
1875	1.28	10.55	0.35	0.07	10.37	0.07	10.72	0.09	0.00315864	0.00948861	0.283829	0.924542	miRPlus_17848	17848	0.42	0.22	0.42
1985	2.57	10.03	1.36	0.06	9.35	0.09	10.72	0.04	1.53e-06	3.756e-05	0.00123214	0.0478613	No_known_hsa_target	13408	1.37	1.25	1.46
6342	1.91	10.26	0.94	0.08	9.79	0.06	10.72	0.14	2.192e-05	0.00029285	0.0155432	0.245765	hsa-miR-202	11003	0.86	0.86	1.09
4150	1.95	10.23	0.96	0.12	9.75	0.12	10.71	0.15	5.077e-05	0.00051455	0.0149985	0.241124	hsa-miR-202_MM1	17747	0.78	0.92	1.19
2470	2.06	10.18	1.05	0.12	9.65	0.12	10.7	0.2	3.679e-05	0.00041548	0.00944048	0.177703	hsa-miR-202_MM1	17747	0.82	1.06	1.25
3496	1.73	10.31	0.79	0.25	9.92	0.34	10.7	0.09	0.00254026	0.00801472	0.0310729	0.35272	spike_control_g	10905	0.92	1.14	0.3
4769	2.76	9.97	1.47	0.11	9.24	0.15	10.7	0.06	3.36e-06	7.066e-05	0.00049702	0.0271545	No_known_hsa_target	17431	1.25	1.57	1.58
4019	1.57	10.36	0.65	0.03	10.04	0.25	10.69	0.25	6.471e-05	0.00061699	0.0679955	0.492913	hsa-miR-184	10978	0.61	0.7	0.64
4966	1.7	10.31	0.77	0.27	9.93	0.38	10.69	0.14	0.00386629	0.011108	0.0334747	0.365772	spike_control_g	10905	0.87	1.17	0.26
504	1.73	10.28	0.79	0.1	9.88	0.15	10.68	0.05	9.591e-05	0.00080662	0.0301399	0.354091	No_known_hsa_target	13471	0.73	0.66	0.99
3706	1.73	10.28	0.79	0.26	9.89	0.44	10.68	0.2	0.00279888	0.00863445	0.0296577	0.355258	spike_control_g	10905	0.92	1.16	0.29
4126	1.6	10.34	0.68	0.26	10	0.56	10.68	0.3	0.00562102	0.0151261	0.0565268	0.446369	spike_control_g	10905	0.83	1.02	0.18
6079	2.15	10.12	1.11	0.02	9.57	0.14	10.67	0.12	2.85e-06	6.135e-05	0.00629464	0.143878	miRPlus_17950	17950	1.11	1.06	1.14
42	1.67	10.29	0.74	0.14	9.92	0.19	10.66	0.07	0.00039249	0.0021961	0.0398899	0.394206	hsa-miR-193a	10986	0.68	0.53	1.01
5830	1.92	10.19	0.94	0.02	9.72	0.24	10.66	0.25	7.39e-06	0.00012839	0.015064	0.241599	hsa-miR-202_MM1	17747	0.89	0.97	0.96
305	2.64	9.95	1.4	0.16	9.25	0.23	10.65	0.09	1.512e-05	0.00022634	0.00093452	0.0407792	No_known_hsa_target	13408	1.42	1.12	1.66
6443	2.02	10.14	1.02	0.09	9.63	0.14	10.65	0.1	1.681e-05	0.00024667	0.010125	0.183892	No_known_hsa_target	14439	0.84	1.1	1.11
1367	2.1	10.1	1.07	0.06	9.57	0.11	10.64	0.07	5.97e-06	0.00010897	0.00802083	0.160417	No_known_hsa_target	17284	1.02	1	1.18
2656	1.71	10.25	0.78	0.23	9.86	0.4	10.64	0.17	0.00188875	0.00630834	0.0346116	0.36919	spike_control_g	10905	0.93	1.08	0.33
5544	1.63	10.29	0.7	0.22	9.94	0.17	10.64	0.32	0.00288439	0.00882254	0.0529063	0.433573	No_known_hsa_target	13471	0.74	0.3	1.07
6000	1.95	10.16	0.97	0.11	9.68	0.08	10.64	0.05	3.591e-05	0.00041322	0.0142842	0.232421	hsa-miR-659	17322	0.82	0.91	1.17
6407	2.1	10.09	1.07	0.05	9.56	0.11	10.63	0.1	4.95e-06	9.501e-05	0.00779167	0.156766	No_known_hsa_target	17284	1.05	1	1.16
3286	1.6	10.27	0.68	0.33	9.93	0.33	10.61	0.04	0.0145583	0.0330401	0.0486176	0.418859	spike_control_g	10905	0.88	1.13	0.04
4336	1.7	10.22	0.77	0.26	9.84	0.29	10.61	0.1	0.00308443	0.00931568	0.0337202	0.366667	spike_control_g	10905	0.92	1.12	0.27
5386	1.66	10.24	0.73	0.33	9.87	0.38	10.6	0.22	0.0112853	0.0268164	0.0376235	0.385412	spike_control_g	10905	1	1.12	0.07
1403	2.13	10.04	1.09	0.06	9.49	0.02	10.59	0.07	5.48e-06	0.00010285	0.00689286	0.151869	No_known_hsa_target	14439	1.04	1.03	1.21
4727	2.13	10.03	1.09	0.07	9.49	0.14	10.58	0.07	7.21e-06	0.00012655	0.00691518	0.151863	No_known_hsa_target	17284	1.01	1.04	1.23
4546	1.67	10.2	0.74	0.3	9.83	0.47	10.57	0.18	0.00653766	0.0171146	0.0354345	0.372645	spike_control_g	10905	0.94	1.13	0.16
4665	1.63	10.22	0.71	0.11	9.86	0.22	10.57	0.29	0.00026336	0.00167519	0.0467991	0.414894	hsa-miR-452	11116	0.53	0.67	0.92
18	1.52	10.26	0.6	0.05	9.95	0.14	10.56	0.14	0.0001437	0.0010864	0.0834048	0.562167	hsa-miR-214	11014	0.5	0.66	0.64
4346	1.66	10.19	0.73	0.08	9.82	0.03	10.56	0.1	9.131e-05	0.00077903	0.0449643	0.407773	No_known_hsa_target	17330	0.57	0.82	0.81
5058	1.59	10.23	0.67	0.07	9.9	0.23	10.56	0.17	0.00012641	0.00099234	0.0594241	0.455336	hsa-miR-214	11014	0.55	0.65	0.8
5176	1.65	10.2	0.72	0.3	9.84	0.29	10.56	0.19	0.00788472	0.0199794	0.0414152	0.397019	spike_control_g	10905	0.96	1.07	0.13
1816	1.62	10.2	0.7	0.29	9.85	0.49	10.55	0.23	0.00807869	0.020371	0.0472738	0.416903	spike_control_g	10905	0.81	1.13	0.15
3280	1.45	10.28	0.54	0.13	10.01	0.07	10.55	0.18	0.00146887	0.00532406	0.113632	0.661707	No_known_hsa_target	14434	0.33	0.51	0.76
4637	2.12	10	1.09	0.11	9.46	0.09	10.55	0.16	2.004e-05	0.00027538	0.0073244	0.15478	hsa-miR-198	10993	1.02	0.94	1.3
5180	3.51	9.62	1.81	0.03	8.72	0.06	10.53	0.05	1.6e-07	6.24e-06	2.976e-05	0.00434783	No_known_hsa_target	17514	1.82	1.86	1.76
5806	1.63	10.17	0.71	0.24	9.82	0.12	10.52	0.23	0.00338331	0.0100114	0.0489003	0.419145	spike_control_g	10905	0.92	0.96	0.23
3916	1.73	10.11	0.79	0.17	9.72	0.41	10.51	0.25	0.00050514	0.0026152	0.0390074	0.391239	spike_control_g	10905	0.83	1.06	0.48
3500	3.37	9.62	1.75	0.14	8.75	0.09	10.5	0.22	3.07e-06	6.487e-05	4.911e-05	0.00578947	No_known_hsa_target	17514	1.89	1.46	1.9
4756	1.69	10.12	0.76	0.22	9.74	0.42	10.5	0.2	0.00188092	0.00629471	0.0398259	0.394153	spike_control_g	10905	0.83	1.11	0.34
1606	1.63	10.14	0.7	0.3	9.79	0.19	10.49	0.14	0.00933559	0.0229967	0.0441369	0.406301	spike_control_g	10905	0.89	1.1	0.11
3047	2.07	9.97	1.05	0.05	9.44	0.25	10.49	0.2	6.04e-06	0.00010963	0.00816667	0.161412	No_known_hsa_target	17284	0.97	1.04	1.15
555	1.52	10.18	0.6	0.06	9.88	0.08	10.48	0.03	0.00016164	0.00118144	0.0821324	0.558634	hsa-miR-557	17376	0.56	0.53	0.71
140	3.75	9.51	1.91	0.01	8.56	0.11	10.47	0.12	1e-07	4.08e-06	1.19e-05	0.00258065	No_known_hsa_target	17514	1.92	1.92	1.88
4170	1.33	10.26	0.41	0.1	10.06	0.19	10.47	0.26	0.00351131	0.0103039	0.199552	0.813214	No_known_hsa_target	17646	0.26	0.61	0.36
2866	1.6	10.12	0.68	0.26	9.78	0.48	10.46	0.25	0.00584411	0.0156277	0.0558363	0.442999	spike_control_g	10905	0.78	1.07	0.19
3915	1.48	10.17	0.57	0.16	9.89	0.13	10.46	0.25	0.00220774	0.00712928	0.0967381	0.60812	hsa-miR-557	17376	0.43	0.4	0.88
2339	1.34	10.24	0.42	0.1	10.03	0.2	10.45	0.3	0.00251334	0.00794434	0.193107	0.807517	hsa-miR-184	10978	0.25	0.45	0.58
266	1.61	10.09	0.69	0.19	9.75	0.12	10.44	0.07	0.00161836	0.00567312	0.0506756	0.424613	No_known_hsa_target	13396	0.56	0.45	1.06
3076	1.69	10.06	0.76	0.22	9.68	0.5	10.44	0.3	0.00184156	0.00619694	0.0399271	0.393994	spike_control_g	10905	0.83	1.11	0.35
346	1.64	10.07	0.72	0.34	9.71	0.32	10.43	0.11	0.0132661	0.0307302	0.0401071	0.394035	spike_control_g	10905	0.83	1.24	0.08
2026	1.61	10.09	0.69	0.31	9.74	0.36	10.43	0.13	0.0111683	0.026595	0.0483661	0.418301	spike_control_g	10905	0.8	1.16	0.11
2235	1.46	10.16	0.54	0.11	9.89	0.1	10.43	0.05	0.00091503	0.00392655	0.109746	0.650918	hsa-miR-557	17376	0.48	0.39	0.75
136	1.64	10.06	0.71	0.29	9.7	0.22	10.42	0.09	0.00716537	0.0184629	0.0439226	0.407117	spike_control_g	10905	0.86	1.12	0.16
4960	1.57	10.1	0.66	0.1	9.77	0.1	10.42	0.18	0.00029524	0.00180469	0.0669568	0.489608	No_known_hsa_target	14434	0.45	0.8	0.72
5724	2.32	9.82	1.21	0.03	9.21	0.09	10.42	0.07	1.8e-06	4.307e-05	0.00321726	0.0952423	No_known_hsa_target	13241	1.18	1.18	1.28
1600	1.51	10.11	0.6	0.08	9.81	0.18	10.41	0.18	0.00027429	0.00171943	0.0924375	0.596715	No_known_hsa_target	14434	0.75	0.54	0.5
4700	1.69	10.03	0.75	0.19	9.65	0.11	10.41	0.13	0.00106345	0.00429213	0.038625	0.391493	No_known_hsa_target	13326	0.56	0.56	1.14
976	1.66	10.04	0.73	0.31	9.67	0.27	10.4	0.09	0.00892496	0.0221722	0.0379583	0.38766	spike_control_g	10905	0.88	1.18	0.13
986	1.63	10.05	0.71	0.07	9.69	0.06	10.4	0.09	8.069e-05	0.00071836	0.0483795	0.417879	No_known_hsa_target	17330	0.65	0.63	0.84
5306	1.42	10.15	0.51	0.09	9.89	0.15	10.4	0.24	0.0008845	0.00384218	0.140329	0.731583	No_known_hsa_target	13396	0.55	0.33	0.63
2289	1.63	10.04	0.7	0.21	9.69	0.14	10.39	0.16	0.0021944	0.00710401	0.0524941	0.432304	No_known_hsa_target	17583	0.79	0.3	1.01
2446	1.61	10.05	0.68	0.34	9.71	0.21	10.39	0.23	0.0155277	0.0348235	0.0480766	0.419034	spike_control_g	10905	0.75	1.23	0.07
4702	1.47	10.12	0.55	0.07	9.84	0.06	10.39	0.04	0.00035718	0.00206741	0.110591	0.653624	No_known_hsa_target	13420	0.43	0.69	0.54
1820	3.32	9.52	1.73	0.05	8.65	0.11	10.38	0.15	3.1e-07	1.137e-05	6.399e-05	0.0068254	No_known_hsa_target	17514	1.81	1.63	1.75
2798	2.22	9.8	1.15	0.03	9.22	0.07	10.38	0.09	2.31e-06	5.191e-05	0.00485565	0.126473	No_known_hsa_target	13384	1.15	1.11	1.2
6317	1.96	9.89	0.97	0.03	9.4	0.21	10.38	0.2	6.5e-06	0.00011655	0.0121934	0.209031	hsa-miR-198	10993	0.95	0.94	1.03
5595	1.45	10.1	0.54	0.1	9.83	0.24	10.37	0.27	0.00070301	0.00328301	0.118815	0.672654	hsa-miR-557	17376	0.63	0.35	0.64
6646	1.67	10	0.74	0.22	9.63	0.04	10.37	0.24	0.00200451	0.00661281	0.0441682	0.406033	spike_control_g	10905	0.7	1.14	0.38
950	3.46	9.46	1.79	0.08	8.57	0.04	10.36	0.12	4.9e-07	1.698e-05	3.125e-05	0.00446809	No_known_hsa_target	17386	1.94	1.66	1.78
1118	2.32	9.76	1.21	0.04	9.15	0.04	10.36	0.07	2.18e-06	4.973e-05	0.0031131	0.0925664	No_known_hsa_target	13384	1.29	1.14	1.21
2684	3.23	9.52	1.69	0.02	8.67	0.02	10.36	0.04	2.3e-07	8.63e-06	8.333e-05	0.00746667	hsa_SNORD14B	19013	1.7	1.65	1.73
3626	1.48	10.06	0.56	0.04	9.78	0.18	10.35	0.18	0.00017068	0.00123063	0.103301	0.628786	No_known_hsa_target	13396	0.49	0.62	0.58
4364	3.25	9.5	1.7	0.09	8.65	0.12	10.35	0.19	8.9e-07	2.618e-05	8.482e-05	0.0075	hsa_SNORD14B	19013	1.77	1.52	1.81
2236	1.68	9.96	0.75	0.29	9.59	0.3	10.34	0.17	0.00588679	0.0157168	0.0372009	0.3846	spike_control_g	10905	0.83	1.2	0.21
3022	1.46	10.07	0.54	0.07	9.79	0.03	10.34	0.08	0.00037775	0.00214203	0.114009	0.661606	No_known_hsa_target	13420	0.58	0.64	0.41
5699	1.4	10.1	0.49	0.13	9.85	0.04	10.34	0.15	0.00281703	0.00867573	0.152302	0.749246	hsa-miR-184	10978	0.6	0.22	0.65
659	1.31	10.14	0.39	0.08	9.95	0.2	10.33	0.26	0.00269005	0.00836517	0.236737	0.853471	hsa-miR-184	10978	0.25	0.38	0.53
1946	1.51	10.04	0.59	0.06	9.74	0.24	10.33	0.18	0.00019024	0.00133165	0.0939062	0.601573	No_known_hsa_target	13396	0.71	0.56	0.51
6016	1.69	9.96	0.75	0.25	9.58	0.18	10.33	0.14	0.00304425	0.00923167	0.0369181	0.382855	spike_control_g	10905	0.9	1.09	0.27
1277	2.05	9.8	1.04	0.11	9.28	0.2	10.32	0.22	2.592e-05	0.00033302	0.00978869	0.179727	hsa-miR-198	10993	0.88	0.99	1.25
2630	3.61	9.4	1.85	0.07	8.47	0.1	10.32	0.16	2.9e-07	1.065e-05	2.381e-05	0.00410256	No_known_hsa_target	17386	1.97	1.74	1.85
2957	2.05	9.8	1.04	0.11	9.28	0.13	10.32	0.23	2.837e-05	0.00035437	0.00955952	0.17795	hsa-miR-198	10993	0.9	0.95	1.26
2985	1.61	9.97	0.69	0.15	9.63	0.24	10.32	0.35	0.00062593	0.0030444	0.0507857	0.42395	hsa-miR-452	11116	0.49	0.61	0.97
684	2.28	9.71	1.19	0.03	9.12	0.12	10.31	0.12	1.93e-06	4.513e-05	0.00375893	0.107034	No_known_hsa_target	13241	1.14	1.18	1.23
609	1.55	9.99	0.63	0.12	9.67	0.14	10.3	0.15	0.00056526	0.00283091	0.0728244	0.516769	No_known_hsa_target	17583	0.71	0.39	0.79
1698	1.49	10.02	0.57	0.12	9.73	0.25	10.3	0.17	0.00094237	0.00398535	0.100442	0.619239	hsa-miR-214	11014	0.65	0.33	0.73
6026	1.66	9.93	0.73	0.07	9.57	0.09	10.3	0.16	7.185e-05	0.00066235	0.0452411	0.408081	No_known_hsa_target	17330	0.59	0.8	0.81
1186	1.61	9.95	0.69	0.28	9.6	0.28	10.29	0.07	0.00717889	0.0184837	0.050628	0.424744	spike_control_g	10905	0.8	1.1	0.16
766	1.64	9.92	0.71	0.32	9.57	0.27	10.28	0.12	0.0114	0.027018	0.0427336	0.403329	spike_control_g	10905	0.81	1.21	0.11
1342	1.3	10.09	0.38	0.09	9.89	0.03	10.28	0.07	0.00375323	0.010848	0.212927	0.826615	No_known_hsa_target	13420	0.36	0.55	0.23
2364	2.03	9.77	1.02	0.09	9.26	0	10.28	0.09	1.935e-05	0.00026782	0.0103274	0.185561	No_known_hsa_target	13241	0.94	0.91	1.2
5649	1.56	9.96	0.64	0.09	9.64	0.27	10.28	0.22	0.00021207	0.00143513	0.0664256	0.486783	No_known_hsa_target	17583	0.59	0.53	0.81
5850	1.36	10.05	0.44	0.07	9.84	0.22	10.27	0.18	0.00127747	0.0048533	0.200753	0.812687	No_known_hsa_target	17646	0.42	0.32	0.58
4044	2.16	9.7	1.11	0.01	9.14	0.12	10.25	0.12	2.46e-06	5.437e-05	0.00577381	0.137102	No_known_hsa_target	13241	1.1	1.11	1.12
790	1.85	9.79	0.88	0.1	9.35	0.18	10.24	0.28	5.593e-05	0.00055676	0.020753	0.302516	hsa-miR-202_MM1	17747	0.71	0.87	1.07
1004	3.17	9.41	1.66	0.06	8.57	0.02	10.24	0.07	5.2e-07	1.777e-05	0.0001131	0.00962025	hsa_SNORD14B	19013	1.75	1.54	1.7
4980	2.51	9.57	1.33	0.04	8.91	0.05	10.24	0.02	1.26e-06	3.35e-05	0.00133929	0.0508475	No_known_hsa_target	17464	1.24	1.36	1.38
4478	2.35	9.61	1.23	0.05	8.99	0.02	10.23	0.07	2.32e-06	5.201e-05	0.00296726	0.0902262	No_known_hsa_target	13384	1.17	1.19	1.34
5990	3.43	9.34	1.78	0.05	8.45	0.07	10.23	0.12	2.7e-07	1.006e-05	3.423e-05	0.00469388	No_known_hsa_target	17386	1.88	1.7	1.76
3969	1.47	9.95	0.56	0.25	9.67	0.21	10.22	0.05	0.0124875	0.0291577	0.102754	0.627166	No_known_hsa_target	17583	0.28	0.33	1.06
4310	3.34	9.35	1.74	0.08	8.48	0.08	10.22	0.14	5.3e-07	1.803e-05	4.762e-05	0.00571429	No_known_hsa_target	17386	1.89	1.68	1.65
6436	1.65	9.86	0.72	0.28	9.5	0.26	10.22	0.08	0.00601354	0.0159854	0.0411146	0.395831	spike_control_g	10905	0.9	1.09	0.17
3515	2.46	9.56	1.3	0.1	8.92	0.22	10.21	0.31	4.92e-06	9.467e-05	0.00197917	0.0651961	hsa-miR-625	17573	1.21	1.2	1.49
1396	1.63	9.85	0.7	0.27	9.5	0.22	10.2	0.08	0.00602327	0.0159986	0.0475908	0.416419	spike_control_g	10905	0.78	1.13	0.2
2256	1.64	9.84	0.72	0.11	9.48	0.24	10.2	0.13	0.00019417	0.00134553	0.0449286	0.408	No_known_hsa_target	17604	0.63	0.6	0.93
6226	1.58	9.87	0.66	0.31	9.54	0.35	10.2	0.07	0.013065	0.0303341	0.0568512	0.447354	spike_control_g	10905	0.86	1.07	0.06
556	1.63	9.84	0.71	0.26	9.48	0.22	10.19	0.07	0.0052685	0.0142875	0.0472887	0.416488	spike_control_g	10905	0.79	1.12	0.22
3936	1.59	9.86	0.67	0.04	9.52	0.13	10.19	0.1	6.754e-05	0.00063212	0.059122	0.454577	No_known_hsa_target	17604	0.62	0.63	0.76
5059	1.07	10.14	0.09	0.06	10.1	0.1	10.19	0.16	0.25885	0.347825	0.581433	122017134	hsa-miR-31	11052	0.18	0.12	-0.03
3378	1.36	9.96	0.44	0.09	9.74	0.19	10.18	0.12	0.00187843	0.00628951	0.19599	0.809994	hsa-miR-214	11014	0.45	0.27	0.59
810	1.37	9.94	0.46	0.1	9.71	0.08	10.17	0.13	0.00170641	0.00589833	0.170045	0.778937	No_known_hsa_target	17646	0.33	0.65	0.39
1305	1.49	9.88	0.57	0.16	9.6	0.2	10.17	0.21	0.00219839	0.00710831	0.0922069	0.595798	hsa-miR-452	11116	0.38	0.45	0.89
5057	1.19	10.05	0.25	0.09	9.93	0.07	10.17	0.16	0.0233631	0.0482929	0.390494	110815878	hsa-miR-183	10977	0.38	0.08	0.27
1340	1.51	9.87	0.59	0.13	9.57	0.15	10.16	0.07	0.00088738	0.00385221	0.0872634	0.576041	No_known_hsa_target	13326	0.38	0.57	0.82
1599	1.6	9.82	0.68	0.04	9.49	0.28	10.16	0.3	6.675e-05	0.00063091	0.0580476	0.451481	No_known_hsa_target	14401	0.61	0.65	0.76
1472	1.85	9.71	0.88	0.07	9.27	0.12	10.15	0.06	2.378e-05	0.00031033	0.0185923	0.281396	No_known_hsa_target	10234	0.99	0.75	0.91
6382	1.32	9.94	0.4	0.08	9.74	0.15	10.14	0.07	0.00251952	0.00795638	0.234168	0.85106	No_known_hsa_target	13420	0.31	0.32	0.57
2666	1.44	9.87	0.53	0.09	9.61	0.05	10.13	0.11	0.00073041	0.00336985	0.130488	0.704321	No_known_hsa_target	17330	0.64	0.34	0.6
6044	3.24	9.29	1.69	0.11	8.44	0.1	10.13	0.19	1.48e-06	3.671e-05	8.631e-05	0.00753247	hsa_SNORD14B	19013	1.86	1.49	1.74
6660	2.72	9.41	1.44	0.04	8.69	0.14	10.13	0.12	7.4e-07	2.29e-05	0.00067262	0.0329927	No_known_hsa_target	17464	1.36	1.48	1.48
155	2.84	9.37	1.51	0.08	8.62	0.06	10.12	0.11	1.23e-06	3.311e-05	0.00035268	0.0237	hsa-miR-625	17573	1.57	1.36	1.59
1620	2.37	9.5	1.25	0.03	8.88	0.04	10.12	0.07	1.43e-06	3.627e-05	0.00250744	0.0783721	No_known_hsa_target	17464	1.3	1.23	1.21
3020	1.62	9.77	0.7	0.1	9.43	0.27	10.12	0.34	0.00017622	0.00126114	0.0517783	0.427457	No_known_hsa_target	13326	0.71	0.52	0.85
3300	2.33	9.51	1.22	0.07	8.9	0.02	10.12	0.05	3.99e-06	8.066e-05	0.00323065	0.0952193	No_known_hsa_target	17464	1.13	1.16	1.36
3379	1.01	10.12	0.01	0.1	10.11	0.08	10.12	0.1	0.872881	0.905827	0.538583	112469857	hsa-miR-31	11052	0.12	0.1	-0.18
4141	1.28	9.94	0.36	0.36	9.76	0.3	10.12	0.17	0.152528	0.224926	0.175772	0.787985	spike_control_e	10906	0.72	0.71	-0.36
1699	1.03	10.09	0.04	0.05	10.07	0.04	10.11	0.06	0.56591	0.646865	0.627479	118047592	hsa-miR-31	11052	0.07	0.12	-0.06
5017	1.63	9.75	0.7	0.14	9.4	0.15	10.11	0.14	0.00047964	0.00252206	0.0469717	0.415329	miRPlus_17943	17943	0.58	0.55	0.98
3279	1.54	9.79	0.62	0.09	9.48	0.21	10.1	0.29	0.00028156	0.00174547	0.0747188	0.522487	No_known_hsa_target	14401	0.59	0.48	0.79
3377	1.14	10	0.19	0.1	9.91	0.15	10.09	0.25	0.0750766	0.126255	0.473854	121724006	hsa-miR-183	10977	0.28	-0.02	0.3
3152	1.91	9.61	0.93	0.07	9.14	0.08	10.08	0.13	1.833e-05	0.0002577	0.0158348	0.249789	No_known_hsa_target	10234	0.84	0.89	1.08
4415	1.14	9.99	0.18	0.18	9.9	0.21	10.08	0.2	0.18308	0.261765	0.519055	116195993	hsa-miR-23a	11026	0.25	-0.15	0.46
5215	1.36	9.86	0.45	0.04	9.64	0.22	10.08	0.25	0.00066204	0.00315749	0.18674	0.801335	miRPlus_17904	17904	0.48	0.36	0.5
1835	2.75	9.33	1.46	0.07	8.6	0.19	10.06	0.22	1.18e-06	3.226e-05	0.00054018	0.0285827	hsa-miR-625	17573	1.4	1.39	1.59
3337	1.65	9.69	0.73	0.05	9.33	0.21	10.06	0.22	5.231e-05	0.00052864	0.0445015	0.406318	miRPlus_17943	17943	0.66	0.69	0.83
19	1.1	9.98	0.14	0.05	9.91	0.21	10.05	0.16	0.0881175	0.143726	0.508231	126119276	hsa-miR-31	11052	0.06	0.14	0.23
4981	1.25	9.89	0.33	0.35	9.73	0.3	10.05	0.22	0.178987	0.256733	0.207923	0.823844	spike_control_e	10906	0.52	0.82	-0.36
5616	1.59	9.71	0.67	0.13	9.38	0.22	10.05	0.15	0.00052474	0.00268973	0.0576473	0.450453	No_known_hsa_target	17604	0.69	0.43	0.89
5997	1.33	9.84	0.42	0.03	9.63	0.15	10.05	0.18	0.00077807	0.00351005	0.201759	0.812842	No_known_hsa_target	14433	0.39	0.47	0.38
6640	1.54	9.74	0.63	0.05	9.43	0.19	10.05	0.21	0.00010702	0.00087278	0.0732217	0.51904	No_known_hsa_target	14434	0.57	0.59	0.72
3301	1.36	9.81	0.45	0.31	9.59	0.2	10.04	0.22	0.0584052	0.102449	0.148784	0.740067	spike_control_e	10906	0.66	0.84	-0.17
4832	2.03	9.53	1.02	0.06	9.02	0.14	10.04	0.09	7.75e-06	0.00013246	0.0099256	0.18125	No_known_hsa_target	10234	0.97	0.96	1.14
4892	1.69	9.66	0.75	0.1	9.29	0.15	10.04	0.06	0.00011927	0.00094316	0.0373185	0.384043	No_known_hsa_target	14293	0.63	0.68	0.95
6158	2.23	9.46	1.16	0.09	8.88	0.1	10.04	0.01	8.39e-06	0.00014129	0.00441815	0.121184	No_known_hsa_target	13384	1	1.15	1.31
5195	2.77	9.29	1.47	0.05	8.56	0.12	10.03	0.11	7.4e-07	2.287e-05	0.00046429	0.0266667	hsa-miR-625	17573	1.45	1.4	1.56
17	1.16	9.91	0.21	0.09	9.81	0.01	10.02	0.08	0.039405	0.0745289	0.44043	117822054	hsa-miR-183	10977	0.23	0.06	0.36
576	1.63	9.65	0.71	0.12	9.3	0.2	10.01	0.17	0.00027618	0.00172487	0.0465283	0.413585	No_known_hsa_target	17604	0.58	0.61	0.94
1697	1.15	9.91	0.2	0.1	9.8	0.05	10.01	0.15	0.0611343	0.106222	0.459851	120475634	hsa-miR-183	10977	0.18	0.04	0.39
3212	1.71	9.62	0.77	0.1	9.23	0.19	10	0.11	0.00011813	0.00093864	0.0337783	0.365523	No_known_hsa_target	14293	0.65	0.69	0.98
1055	1.06	9.95	0.08	0.19	9.9	0.24	9.99	0.17	0.542926	0.626991	0.381658	102671737	hsa-miR-23a	11026	0.08	-0.24	0.41
1855	1.31	9.8	0.38	0.12	9.61	0.06	9.99	0.17	0.00677906	0.0176503	0.245902	0.859314	miRPlus_17904	17904	0.48	0.14	0.53
3329	1.37	9.77	0.45	0.07	9.54	0.29	9.99	0.36	0.00102465	0.00420882	0.179436	0.790695	No_known_hsa_target	17629	0.34	0.58	0.42
2735	1.15	9.88	0.2	0.23	9.78	0.34	9.98	0.18	0.218653	0.302336	0.458799	11510124	hsa-miR-23a	11026	0.15	-0.16	0.62
4154	-1.01	9.99	-0.01	0.23	9.99	0.19	9.98	0.41	0.932469	0.951024	0.289198	0.954524	hsa_SNORD118	19005	-0.42	0	0.38
5009	1.33	9.77	0.41	0.18	9.57	0.24	9.98	0.41	0.0159631	0.035603	0.190778	0.806308	No_known_hsa_target	17629	0.17	0.77	0.29
6512	1.94	9.5	0.96	0.06	9.03	0.01	9.98	0.07	1.351e-05	0.00020687	0.0146592	0.236803	No_known_hsa_target	10234	0.84	0.95	1.07
6572	1.66	9.62	0.73	0.14	9.25	0.15	9.98	0.07	0.0003906	0.00219264	0.0404792	0.395378	No_known_hsa_target	14293	0.58	0.6	1.01
6095	1.11	9.9	0.15	0.18	9.82	0.24	9.97	0.15	0.268502	0.357861	0.544668	113107849	hsa-miR-23a	11026	0.15	-0.17	0.47
5821	1.58	9.62	0.66	0.31	9.29	0.16	9.95	0.15	0.013229	0.0306653	0.0558006	0.443239	spike_control_e	10906	0.72	1.16	0.1
6380	1.46	9.67	0.55	0.11	9.39	0.15	9.94	0.09	0.00099216	0.00412327	0.105565	0.636804	No_known_hsa_target	13326	0.43	0.44	0.78
175	1.28	9.75	0.36	0.17	9.57	0.06	9.93	0.12	0.0215731	0.0452188	0.265333	0.890185	miRPlus_17904	17904	0.44	0.04	0.59
957	1.35	9.7	0.44	0.12	9.48	0.16	9.92	0.06	0.00348851	0.0102658	0.177097	0.786576	No_known_hsa_target	14433	0.24	0.42	0.65
4959	1.49	9.64	0.57	0.13	9.35	0.21	9.92	0.31	0.00109579	0.00438057	0.0913929	0.592819	No_known_hsa_target	14401	0.51	0.39	0.82
6345	1.43	9.67	0.52	0.12	9.41	0.14	9.92	0.17	0.00143305	0.00524704	0.125722	0.689673	hsa-miR-452	11116	0.41	0.39	0.75
3721	1.26	9.73	0.33	0.3	9.56	0.22	9.9	0.1	0.124771	0.191862	0.21325	0.826436	spike_control_e	10906	0.59	0.68	-0.27
5401	1.49	9.61	0.57	0.36	9.32	0.26	9.9	0.15	0.040981	0.0768912	0.0816577	0.556531	spike_control_e	10906	0.67	1.15	-0.1
1657	1.65	9.53	0.72	0.12	9.17	0.13	9.89	0.05	0.00027501	0.00172236	0.0442753	0.405907	miRPlus_17943	17943	0.75	0.5	0.91
1831	1.46	9.61	0.55	0.28	9.34	0.27	9.89	0.01	0.0202771	0.0430528	0.0990729	0.614746	spike_control_e	10906	0.81	0.84	-0.01
3535	1.21	9.75	0.28	0.08	9.61	0.11	9.89	0.18	0.0119789	0.028166	0.358326	105288588	miRPlus_17904	17904	0.37	0.12	0.34
3272	2.2	9.31	1.14	0.02	8.74	0.05	9.88	0.06	2.27e-06	5.142e-05	0.00469196	0.127137	No_known_hsa_target	17355	1.1	1.17	1.15
3931	1.34	9.67	0.42	0.28	9.46	0.15	9.88	0.19	0.0513444	0.0922873	0.161448	0.765653	spike_control_e	10906	0.8	0.58	-0.12
1592	2.19	9.3	1.13	0.07	8.74	0.09	9.87	0.11	5.96e-06	0.00010897	0.00541518	0.134778	No_known_hsa_target	17355	1.03	1.1	1.27
6632	2.23	9.29	1.15	0.08	8.72	0.09	9.87	0.06	7.42e-06	0.00012855	0.00480804	0.127205	No_known_hsa_target	17355	1.07	1.07	1.32
1621	1.23	9.71	0.3	0.26	9.56	0.16	9.86	0.11	0.119022	0.184547	0.256533	0.875965	spike_control_e	10906	0.6	0.51	-0.22
2461	1.23	9.7	0.3	0.2	9.55	0.16	9.85	0.15	0.0655658	0.112859	0.274446	0.90628	spike_control_e	10906	0.42	0.58	-0.09
1317	1.42	9.59	0.5	0.15	9.33	0.17	9.84	0.02	0.00366122	0.0106324	0.139439	0.730343	No_known_hsa_target	13445	0.55	0.22	0.73
2671	1.43	9.57	0.52	0.27	9.31	0.23	9.83	0.07	0.0226488	0.0470916	0.107399	0.644393	spike_control_e	10906	0.83	0.75	-0.03
6661	1.37	9.6	0.45	0.18	9.37	0.09	9.83	0.13	0.00915915	0.0226451	0.146658	0.740451	spike_control_e	10906	0.7	0.54	0.12
361	1.44	9.55	0.52	0.19	9.29	0.12	9.81	0.06	0.00620254	0.0163905	0.107787	0.644422	spike_control_e	10906	0.71	0.72	0.14
3511	1.27	9.63	0.35	0.31	9.46	0.29	9.81	0.02	0.117441	0.182559	0.19774	0.812728	spike_control_e	10906	0.71	0.61	-0.27
4351	1.38	9.57	0.47	0.23	9.34	0.19	9.81	0.08	0.0207902	0.0438513	0.138193	0.728361	spike_control_e	10906	0.66	0.74	0
4733	2.91	9.04	1.54	0.04	8.27	0.08	9.81	0.09	4.6e-07	1.602e-05	0.00026042	0.0188172	No_known_hsa_target	17488	1.61	1.51	1.5
1373	2.79	9.06	1.48	0.05	8.32	0.07	9.8	0.07	7.7e-07	2.337e-05	0.00039137	0.0243519	No_known_hsa_target	17488	1.57	1.48	1.39
1532	1.67	9.43	0.74	0.08	9.06	0.05	9.8	0.11	8.255e-05	0.00072991	0.0439673	0.40641	No_known_hsa_target	14293	0.58	0.79	0.84
4317	1.32	9.6	0.4	0.06	9.4	0.15	9.8	0.09	0.00160364	0.00564533	0.23257	0.8517	No_known_hsa_target	14433	0.34	0.34	0.53
5191	1.3	9.61	0.38	0.25	9.42	0.21	9.8	0.17	0.0496922	0.09013	0.190757	0.806728	spike_control_e	10906	0.63	0.63	-0.11
151	1.38	9.56	0.47	0.31	9.32	0.26	9.79	0.06	0.0483946	0.0881553	0.139016	0.728697	spike_control_e	10906	0.66	0.88	-0.14
781	1.42	9.54	0.5	0.23	9.29	0.13	9.79	0.1	0.0140509	0.0321602	0.12271	0.68319	spike_control_e	10906	0.61	0.84	0.07
2490	1.19	9.66	0.26	0.21	9.54	0.09	9.79	0.23	0.115988	0.180802	0.385829	11004966	No_known_hsa_target	17646	0.22	-0.1	0.64
3796	2.02	9.29	1.01	0.03	8.78	0.03	9.79	0.07	5.43e-06	0.00010212	0.0101964	0.184194	hsa-miR-129	10934	1	0.96	1.07
5725	1.27	9.61	0.34	0.19	9.44	0.39	9.79	0.21	0.0336515	0.0655094	0.261451	0.884668	No_known_hsa_target	13357	0.14	0.18	0.71
5834	1.08	9.73	0.11	0.26	9.68	0.2	9.79	0.07	0.527744	0.61357	0.40139	103783763	hsa_SNORD118	19005	-0.38	0.17	0.54
5611	1.33	9.57	0.42	0.23	9.37	0.17	9.78	0.16	0.0320437	0.0629999	0.170807	0.780299	spike_control_e	10906	0.54	0.74	-0.04
991	1.26	9.6	0.33	0.19	9.44	0.16	9.77	0.05	0.0441359	0.0817052	0.243263	0.85588	spike_control_e	10906	0.44	0.59	-0.05
2474	1.01	9.76	0.01	0.16	9.76	0.06	9.77	0.22	0.936581	0.953715	0.402722	103848427	hsa_SNORD118	19005	-0.26	-0.01	0.3
2637	1.33	9.55	0.42	0.1	9.35	0.18	9.76	0.22	0.00333202	0.0098901	0.220289	0.833525	No_known_hsa_target	14433	0.37	0.26	0.62
3053	2.86	9	1.51	0.05	8.24	0.08	9.75	0.03	6.6e-07	2.105e-05	0.00029613	0.0209474	No_known_hsa_target	17488	1.46	1.61	1.47
3524	1.33	9.54	0.41	0.04	9.34	0.11	9.75	0.15	0.00091998	0.00393774	0.220507	0.833883	hsa_SNORD2	19008	0.44	0.33	0.46
3875	1.75	9.34	0.81	0.16	8.94	0.04	9.75	0.13	0.00039543	0.00220891	0.0287976	0.351216	No_known_hsa_target	13407	0.69	0.61	1.14
571	1.29	9.55	0.37	0.23	9.37	0.1	9.74	0.14	0.049424	0.0897646	0.217262	0.828134	spike_control_e	10906	0.38	0.77	-0.04
4561	1.34	9.53	0.42	0.28	9.32	0.24	9.74	0.06	0.0489751	0.089118	0.166063	0.769083	spike_control_e	10906	0.54	0.83	-0.1
4994	1.24	9.58	0.32	0.16	9.42	0.13	9.74	0.04	0.033194	0.0647875	0.306884	0.964574	hsa_SNORD6	19605	0.25	0.07	0.63
4045	1.25	9.57	0.32	0.2	9.41	0.12	9.73	0.17	0.0541809	0.0963727	0.315464	0.980537	No_known_hsa_target	13357	0.51	-0.09	0.53
5476	1.85	9.29	0.88	0.1	8.85	0.09	9.73	0.15	4.807e-05	0.00049733	0.0176488	0.270159	hsa-miR-129	10934	0.91	0.7	1.04
2251	1.33	9.52	0.41	0.2	9.31	0.17	9.72	0.03	0.0231056	0.0478931	0.175025	0.788846	spike_control_e	10906	0.67	0.55	0
5204	1.39	9.48	0.47	0.06	9.24	0.19	9.71	0.15	0.00059843	0.00294825	0.1615	0.76482	hsa_SNORD2	19008	0.4	0.43	0.58
436	1.96	9.21	0.97	0.03	8.73	0.03	9.7	0.03	6.79e-06	0.00012071	0.0124345	0.210479	hsa-miR-129	10934	0.94	0.93	1.04
2041	1.27	9.51	0.35	0.26	9.34	0.24	9.69	0.02	0.0780363	0.130384	0.212	0.826357	spike_control_e	10906	0.62	0.61	-0.17
1243	1.46	9.4	0.55	0.1	9.13	0.11	9.68	0.15	0.00068513	0.00322867	0.114821	0.665172	No_known_hsa_target	17745	0.38	0.72	0.55
2923	1.5	9.38	0.58	0.11	9.09	0.08	9.68	0.04	0.00069085	0.00324652	0.0917292	0.593854	No_known_hsa_target	17745	0.59	0.39	0.77
3314	1.28	9.49	0.36	0.14	9.31	0.15	9.67	0.08	0.0117193	0.0276425	0.263762	0.888907	hsa_SNORD6	19605	0.31	0.16	0.62
794	-1.09	9.72	-0.13	0.24	9.79	0.11	9.66	0.32	0.430758	0.522442	0.116283	0.748487	hsa_SNORD118	19005	-0.51	-0.19	0.32
4396	1.61	9.31	0.69	0.11	8.97	0.18	9.66	0.25	0.00028521	0.00175977	0.0530283	0.433516	miRPlus_17896	17896	0.7	0.49	0.87
2881	1.35	9.44	0.43	0.29	9.22	0.21	9.65	0.07	0.0519522	0.0931231	0.160683	0.765266	spike_control_e	10906	0.63	0.79	-0.14
3091	1.4	9.4	0.49	0.26	9.16	0.14	9.65	0.12	0.0232454	0.0481384	0.124743	0.686544	spike_control_e	10906	0.73	0.76	-0.02
1844	1.32	9.45	0.4	0.14	9.25	0.05	9.64	0.19	0.0086178	0.0215205	0.224683	0.840217	hsa_SNORD2	19008	0.39	0.16	0.65
4771	1.42	9.39	0.51	0.22	9.13	0.15	9.64	0.07	0.0121516	0.0285252	0.120448	0.677898	spike_control_e	10906	0.56	0.87	0.1
164	1.3	9.44	0.38	0.12	9.25	0.16	9.63	0.22	0.00683454	0.0177809	0.248647	0.862628	hsa_SNORD2	19008	0.28	0.24	0.62
1634	1.3	9.44	0.38	0.09	9.24	0.18	9.63	0.12	0.00370137	0.0107305	0.258452	0.879392	hsa_SNORD6	19605	0.35	0.25	0.55
1201	1.25	9.45	0.33	0.32	9.29	0.23	9.62	0.09	0.146035	0.217789	0.20985	0.825638	spike_control_e	10906	0.59	0.71	-0.31
1411	1.27	9.44	0.35	0.16	9.27	0.12	9.62	0.06	0.0205696	0.0434951	0.234932	0.849242	spike_control_e	10906	0.36	0.61	0.07
1789	-1.04	9.64	-0.05	0.08	9.67	0.17	9.62	0.11	0.53124	0.616462	0.428507	105440132	hsa-let-7a_MM1	17334	-0.04	0.07	-0.19
2716	1.62	9.27	0.7	0.08	8.93	0.04	9.62	0.1	0.0001193	0.00094316	0.0515759	0.427361	miRPlus_17896	17896	0.61	0.62	0.86
3469	-1.03	9.64	-0.04	0.04	9.66	0.12	9.62	0.09	0.548104	0.631885	0.471524	108738504	hsa-let-7a_MM1	17334	-0.06	0.03	-0.1
4677	1.3	9.43	0.38	0.09	9.24	0.14	9.62	0.07	0.0031895	0.00955144	0.253545	0.871074	No_known_hsa_target	13445	0.31	0.28	0.55
4603	1.4	9.37	0.49	0.1	9.13	0.14	9.61	0.06	0.00138071	0.00511769	0.145182	0.736317	No_known_hsa_target	17745	0.36	0.41	0.69
6031	1.23	9.46	0.3	0.19	9.31	0.14	9.61	0.06	0.0589327	0.103159	0.268482	0.895385	spike_control_e	10906	0.54	0.44	-0.08
4910	1.51	9.3	0.6	0.1	9	0.08	9.6	0.18	0.0004519	0.00242018	0.0864569	0.572404	No_known_hsa_target	13265	0.4	0.69	0.7
6451	1.33	9.39	0.41	0.25	9.18	0.06	9.59	0.21	0.0398719	0.0752428	0.184519	0.798435	spike_control_e	10906	0.44	0.82	-0.03
2997	1.33	9.36	0.42	0.14	9.15	0.16	9.57	0.04	0.00671216	0.0175032	0.208801	0.823922	No_known_hsa_target	13445	0.46	0.16	0.63
6413	2.63	8.88	1.39	0.06	8.18	0.07	9.57	0.1	1.45e-06	3.64e-05	0.00091518	0.0401961	No_known_hsa_target	17488	1.42	1.27	1.49
2116	1.62	9.2	0.69	0.08	8.85	0.09	9.54	0.15	0.00011461	0.00091707	0.0527292	0.433178	hsa-miR-129	10934	0.64	0.59	0.84
5016	1.33	9.33	0.41	0.06	9.13	0.14	9.54	0.13	0.00139866	0.00515298	0.231924	0.851191	miRPlus_17921	17921	0.41	0.3	0.52
6241	1.33	9.33	0.41	0.24	9.13	0.1	9.54	0.17	0.0392566	0.074313	0.174079	0.786163	spike_control_e	10906	0.63	0.67	-0.08
6697	1.55	9.23	0.63	0.05	8.91	0.36	9.54	0.32	0.00010837	0.00087952	0.0714033	0.511001	miRPlus_17943	17943	0.68	0.53	0.69
2195	1.66	9.16	0.73	0.04	8.8	0.1	9.53	0.06	3.758e-05	0.0004195	0.0430804	0.404895	No_known_hsa_target	13407	0.71	0.68	0.81
5555	1.65	9.16	0.72	0.1	8.8	0.12	9.53	0.04	0.00015213	0.00113301	0.0439196	0.407652	No_known_hsa_target	13407	0.63	0.62	0.92
685	1.41	9.28	0.49	0.07	9.03	0.19	9.52	0.17	0.00062609	0.0030444	0.144613	0.739011	No_known_hsa_target	13357	0.47	0.38	0.62
1036	1.67	9.14	0.74	0.11	8.78	0.09	9.51	0.04	0.00020576	0.00140378	0.0411384	0.395494	miRPlus_17896	17896	0.7	0.56	0.95
3451	1.74	9.11	0.8	0.28	8.71	0.25	9.51	0.09	0.00353232	0.0103562	0.0291384	0.352176	spike_control_c	14264	1.07	1.08	0.25
4480	1.53	9.21	0.61	0.18	8.9	0.09	9.51	0.27	0.00247892	0.00786556	0.0750744	0.522798	No_known_hsa_target	13450	0.5	0.37	0.97
6639	1.51	9.21	0.59	0.1	8.92	0.25	9.51	0.28	0.0004946	0.0025745	0.0892946	0.584284	No_known_hsa_target	14401	0.69	0.39	0.7
5149	-1.02	9.51	-0.02	0.1	9.53	0.09	9.5	0.02	0.784739	0.837054	0.450601	10707355	hsa-let-7a_MM1	17334	-0.05	0.16	-0.19
4433	1.35	9.27	0.43	0.04	9.05	0.26	9.49	0.29	0.0007574	0.00345298	0.191091	0.806614	No_known_hsa_target	11227	0.51	0.36	0.42
4291	1.74	9.08	0.8	0.28	8.68	0.24	9.48	0.05	0.00373813	0.0108184	0.0283318	0.349982	spike_control_c	14264	1.05	1.11	0.24
109	1.01	9.46	0.02	0.05	9.45	0.03	9.47	0.04	0.797801	0.846178	0.579555	115054948	hsa-let-7a_MM1	17334	-0.08	0.09	0.04
3336	1.39	9.23	0.47	0.08	9	0.24	9.47	0.26	0.00109469	0.00438057	0.158493	0.761853	miRPlus_17921	17921	0.4	0.38	0.64
287	1.19	9.33	0.25	0.08	9.21	0.04	9.46	0.11	0.0207294	0.0437642	0.394507	111437158	No_known_hsa_target	14352	0.31	0.08	0.35
5327	1.16	9.35	0.21	0.02	9.25	0.17	9.46	0.19	0.0175355	0.038434	0.420275	114993893	No_known_hsa_target	14352	0.25	0.17	0.21
1771	1.7	9.05	0.77	0.26	8.67	0.25	9.44	0.03	0.00317747	0.0095239	0.0334048	0.365603	spike_control_c	14264	0.96	1.09	0.26
5971	1.75	9.03	0.81	0.26	8.62	0.22	9.44	0.05	0.00242869	0.00773133	0.028497	0.351376	spike_control_c	14264	1.03	1.1	0.3
91	1.79	9.01	0.84	0.22	8.59	0.15	9.43	0.07	0.00101172	0.00417476	0.0261652	0.338786	spike_control_c	14264	1.02	1.1	0.41
931	1.72	9.04	0.78	0.23	8.65	0.19	9.43	0.05	0.00195689	0.00649634	0.0335074	0.365536	spike_control_c	14264	0.96	1.07	0.32
2800	1.46	9.16	0.55	0.09	8.89	0.12	9.43	0.12	0.0006255	0.0030444	0.116122	0.667528	No_known_hsa_target	13450	0.65	0.36	0.62
3230	1.57	9.1	0.65	0.08	8.78	0.15	9.43	0.09	0.00017356	0.00124743	0.0735149	0.518929	No_known_hsa_target	13265	0.61	0.81	0.54
3614	1.67	9.06	0.74	0.09	8.69	0.09	9.43	0.17	0.00010503	0.00086393	0.0406637	0.396029	hsa-miR-326	11059	0.82	0.56	0.84
3647	1.17	9.31	0.23	0.03	9.2	0.08	9.43	0.11	0.0138886	0.0318864	0.407167	113157982	No_known_hsa_target	14352	0.22	0.18	0.29
3661	1.76	9.02	0.82	0.24	8.62	0.27	9.43	0.07	0.00183645	0.00618904	0.0282068	0.352323	spike_control_c	14264	1.03	1.09	0.33
5131	1.75	9.02	0.81	0.25	8.62	0.2	9.43	0.06	0.00209742	0.00685204	0.0288854	0.351013	spike_control_c	14264	1.02	1.09	0.32
5294	1.65	9.06	0.73	0.06	8.7	0.15	9.43	0.21	5.9e-05	0.00057714	0.0449688	0.407264	hsa-miR-326	11059	0.79	0.61	0.78
5551	1.77	9.02	0.83	0.22	8.6	0.17	9.43	0.13	0.00109551	0.00438057	0.028878	0.351558	spike_control_c	14264	1.02	1.07	0.39
6076	1.65	9.07	0.72	0.08	8.71	0.11	9.43	0.04	0.00010649	0.00087054	0.0451295	0.407621	miRPlus_17896	17896	0.61	0.67	0.88
6357	1.42	9.17	0.51	0.08	8.92	0.1	9.43	0.05	0.00072034	0.00334069	0.12874	0.698813	No_known_hsa_target	13445	0.43	0.42	0.68
6674	1.45	9.16	0.53	0.1	8.9	0.21	9.43	0.11	0.00079921	0.00356384	0.116609	0.66747	hsa_SNORD6	19605	0.36	0.54	0.7
1656	1.44	9.16	0.52	0.04	8.9	0.1	9.42	0.13	0.00027942	0.00173379	0.124305	0.685821	miRPlus_17921	17921	0.45	0.51	0.6
2078	2.48	8.76	1.31	0.04	8.11	0.07	9.42	0.11	1.31e-06	3.429e-05	0.00172768	0.0592347	miRPlus_17961	17961	1.35	1.23	1.36
4105	1.53	9.12	0.61	0.14	8.81	0.3	9.42	0.33	0.00097923	0.00409185	0.0742634	0.520929	No_known_hsa_target	17537	0.49	0.46	0.89
4845	1.26	9.25	0.33	0.07	9.08	0.06	9.42	0.09	0.00487498	0.0133659	0.307783	0.966495	hsa-miR-518f*-526a	10586	0.25	0.28	0.48
5785	1.51	9.13	0.59	0.04	8.83	0.16	9.42	0.14	0.00013333	0.00102984	0.0894747	0.584893	No_known_hsa_target	17537	0.63	0.51	0.64
2425	1.51	9.11	0.59	0.07	8.81	0.29	9.41	0.28	0.00024789	0.00161728	0.0846116	0.566325	No_known_hsa_target	17537	0.57	0.48	0.73
3758	2.6	8.72	1.38	0.06	8.03	0.07	9.41	0.12	1.34e-06	3.453e-05	0.00104911	0.0432515	miRPlus_17961	17961	1.4	1.27	1.46
3871	1.77	8.99	0.83	0.18	8.58	0.19	9.41	0.06	0.00048935	0.00255711	0.0304464	0.353979	spike_control_c	14264	0.99	1.02	0.47
4921	1.74	9.01	0.8	0.17	8.61	0.09	9.41	0.11	0.00046814	0.00247317	0.035314	0.371959	spike_control_c	14264	0.95	0.98	0.46
4898	1.44	9.13	0.52	0.01	8.87	0.08	9.39	0.07	0.00019124	0.00133589	0.127159	0.693596	No_known_hsa_target	13382	0.53	0.5	0.53
1141	1.75	8.98	0.8	0.25	8.57	0.16	9.38	0.1	0.00219463	0.00710401	0.0294658	0.353589	spike_control_c	14264	1.03	1.08	0.31
1967	1.14	9.29	0.19	0.02	9.19	0.09	9.38	0.08	0.0274161	0.0553039	0.444126	118152415	No_known_hsa_target	14352	0.24	0.16	0.17
5341	1.79	8.95	0.84	0.19	8.53	0.13	9.37	0.13	0.00063116	0.00306017	0.0281815	0.352663	spike_control_c	14264	1.04	1.04	0.45
2365	1.24	9.21	0.32	0.11	9.05	0.17	9.36	0.19	0.0122171	0.0286359	0.325089	0.99799	No_known_hsa_target	13357	0.22	0.2	0.53
4081	1.73	8.96	0.79	0.18	8.57	0.12	9.36	0.07	0.00067518	0.00320425	0.0366071	0.380805	spike_control_c	14264	0.88	1.06	0.44
5761	1.74	8.95	0.8	0.16	8.55	0.05	9.36	0.11	0.00038832	0.00218553	0.0344717	0.369458	spike_control_c	14264	0.95	0.98	0.48
254	1.66	8.97	0.73	0.07	8.61	0.03	9.34	0.1	7.854e-05	0.00070798	0.0433527	0.405188	hsa-miR-326	11059	0.81	0.58	0.8
2753	1.32	9.13	0.4	0.04	8.93	0.19	9.34	0.23	0.00102811	0.00421276	0.232473	0.85181	No_known_hsa_target	11227	0.41	0.33	0.47
894	1.75	8.92	0.8	0.05	8.52	0.06	9.33	0.11	2.818e-05	0.00035266	0.0285774	0.350438	No_known_hsa_target	13260	0.88	0.7	0.83
2611	1.77	8.91	0.83	0.18	8.5	0.07	9.33	0.11	0.00053025	0.00271155	0.030808	0.352692	spike_control_c	14264	1	1.02	0.46
4711	1.75	8.93	0.81	0.19	8.52	0.17	9.33	0.03	0.00077133	0.00349229	0.0319003	0.355506	spike_control_c	14264	0.96	1.04	0.42
301	1.78	8.9	0.83	0.18	8.49	0.08	9.32	0.1	0.00054313	0.0027546	0.0292292	0.352639	spike_control_c	14264	0.94	1.07	0.47
1550	1.48	9.04	0.56	0.08	8.76	0.2	9.32	0.22	0.00035661	0.00206588	0.104789	0.633825	No_known_hsa_target	13265	0.66	0.41	0.61
3241	1.73	8.93	0.79	0.2	8.54	0.18	9.32	0.12	0.0010605	0.00429213	0.0352277	0.372217	spike_control_c	14264	0.93	1.05	0.39
3887	2.7	8.6	1.43	0.11	7.89	0.12	9.32	0.13	3.77e-06	7.767e-05	0.0007619	0.0353103	No_known_hsa_target	16681	1.4	1.26	1.63
4501	1.73	8.93	0.79	0.19	8.53	0.2	9.32	0.05	0.0008256	0.00364706	0.036064	0.376905	spike_control_c	14264	0.99	0.97	0.41
5438	2.56	8.64	1.35	0.04	7.96	0.13	9.32	0.17	1.01e-06	2.878e-05	0.00117113	0.0471258	miRPlus_17961	17961	1.39	1.28	1.39
515	1.7	8.92	0.77	0.13	8.54	0.24	9.31	0.32	0.00023478	0.00155438	0.0340818	0.366448	No_known_hsa_target	13407	0.64	0.64	1.03
1120	1.55	8.99	0.64	0.07	8.67	0.14	9.31	0.12	0.00014581	0.00110097	0.0700699	0.503066	No_known_hsa_target	13450	0.59	0.55	0.77
3165	1.23	9.16	0.3	0.06	9.01	0.02	9.31	0.04	0.00590239	0.0157346	0.343006	102444444	hsa-miR-518f*-526a	10586	0.23	0.26	0.41
1164	1.67	8.93	0.74	0.04	8.56	0.06	9.3	0.07	3.641e-05	0.00041405	0.0417426	0.398452	No_known_hsa_target	17521	0.69	0.71	0.82
2191	1.69	8.92	0.75	0.21	8.54	0.2	9.3	0.02	0.00163817	0.00571626	0.0414375	0.396667	spike_control_c	14264	0.92	1.01	0.33
2844	1.74	8.9	0.8	0.06	8.5	0.05	9.3	0.11	3.139e-05	0.00038289	0.0300908	0.354133	No_known_hsa_target	17521	0.82	0.7	0.89
1485	1.24	9.13	0.31	0.06	8.98	0.18	9.29	0.24	0.00541987	0.0146507	0.299854	0.952278	hsa-miR-518f*-526a	10586	0.19	0.38	0.36
1934	1.61	8.94	0.69	0.05	8.6	0.03	9.29	0.08	6.745e-05	0.00063212	0.0532068	0.432869	hsa-miR-326	11059	0.72	0.59	0.76
2207	2.5	8.63	1.32	0.07	7.97	0.06	9.29	0.13	2.33e-06	5.201e-05	0.00171875	0.0595361	No_known_hsa_target	16681	1.33	1.2	1.44
2821	1.77	8.88	0.82	0.18	8.47	0.19	9.29	0.01	0.00057896	0.00287553	0.0307694	0.354058	spike_control_c	14264	0.95	1.06	0.46
5567	2.74	8.56	1.45	0.1	7.84	0.17	9.29	0.15	2.86e-06	6.135e-05	0.00050744	0.02728	No_known_hsa_target	16681	1.44	1.29	1.64
527	2.57	8.6	1.36	0.06	7.92	0.13	9.28	0.12	1.45e-06	3.64e-05	0.00118304	0.0473214	No_known_hsa_target	16681	1.31	1.3	1.47
5934	1.73	8.88	0.79	0.06	8.49	0.09	9.28	0.14	3.703e-05	0.00041639	0.0309881	0.353548	No_known_hsa_target	13260	0.88	0.68	0.81
6113	1.28	9.1	0.35	0.03	8.93	0.17	9.28	0.17	0.00170933	0.00589833	0.256888	0.876734	No_known_hsa_target	11227	0.4	0.36	0.31
398	2.38	8.64	1.25	0.02	8.02	0.08	9.27	0.09	1.29e-06	3.381e-05	0.00252827	0.0786574	miRPlus_17961	17961	1.26	1.22	1.27
511	1.71	8.89	0.78	0.18	8.5	0.08	9.27	0.1	0.00067441	0.00320351	0.0394271	0.392519	spike_control_c	14264	0.89	1.01	0.43
1351	1.74	8.87	0.8	0.2	8.47	0.14	9.27	0.06	0.00102731	0.00421205	0.0337604	0.366511	spike_control_c	14264	0.95	1.05	0.39
3031	1.69	8.89	0.76	0.19	8.51	0.23	9.27	0.04	0.00103646	0.00422892	0.042183	0.400381	spike_control_c	14264	0.89	1.01	0.38
4254	1.76	8.86	0.82	0.08	8.45	0.05	9.27	0.13	4.341e-05	0.00046496	0.0262619	0.339385	No_known_hsa_target	13260	0.97	0.72	0.77
2574	1.73	8.86	0.79	0.07	8.46	0.05	9.25	0.12	5.05e-05	0.00051261	0.0308051	0.353259	No_known_hsa_target	13260	0.89	0.65	0.82
6601	1.69	8.87	0.75	0.18	8.5	0.06	9.25	0.12	0.00077225	0.00349229	0.0439554	0.406859	spike_control_c	14264	0.89	0.97	0.4
2401	1.7	8.86	0.76	0.2	8.47	0.1	9.24	0.15	0.00109197	0.00437459	0.0411131	0.396385	spike_control_c	14264	0.89	1.02	0.38
6181	1.7	8.85	0.76	0.19	8.47	0.17	9.23	0.03	0.00100974	0.00417055	0.0407857	0.396069	spike_control_c	14264	0.94	0.97	0.38
880	1.36	9	0.44	0.13	8.78	0.12	9.22	0.04	0.00389455	0.0111538	0.186865	0.800848	hsa-miR-125a	10928	0.39	0.25	0.69
1561	1.69	8.84	0.76	0.22	8.46	0.17	9.22	0.19	0.001698	0.00587781	0.0397559	0.394041	spike_control_c	14264	0.88	1.07	0.34
1764	1.21	9.09	0.27	0.03	8.95	0.19	9.22	0.22	0.00641773	0.01684	0.363966	106295089	No_known_hsa_target	13473	0.28	0.22	0.32
1981	1.76	8.81	0.81	0.2	8.41	0.12	9.22	0.08	0.00079603	0.00355202	0.0311815	0.353356	spike_control_c	14264	0.95	1.06	0.43
3444	1.23	9.06	0.3	0.07	8.91	0.05	9.21	0.02	0.00699918	0.0181111	0.342862	102446865	No_known_hsa_target	13473	0.27	0.2	0.43
4524	1.69	8.83	0.76	0.03	8.45	0.11	9.21	0.11	2.668e-05	0.00033961	0.0386875	0.391536	No_known_hsa_target	17521	0.72	0.74	0.81
521	1.28	9.02	0.36	0.08	8.84	0.33	9.2	0.25	0.004067	0.0115145	0.279525	0.914068	No_known_hsa_target	14327	0.4	0.2	0.48
1649	1.24	9.04	0.31	0.07	8.89	0.1	9.2	0.13	0.0064915	0.0170136	0.332964	101107998	No_known_hsa_target	17629	0.21	0.27	0.44
6578	1.48	8.92	0.56	0.15	8.64	0.2	9.2	0.05	0.00203792	0.00670328	0.101795	0.622439	No_known_hsa_target	13382	0.51	0.33	0.85
6160	1.44	8.92	0.52	0.05	8.65	0.07	9.18	0.11	0.00030441	0.00184624	0.119624	0.674388	No_known_hsa_target	13450	0.52	0.44	0.61
745	1.43	8.91	0.51	0.16	8.65	0.27	9.17	0.33	0.00400824	0.011394	0.130412	0.704477	No_known_hsa_target	17537	0.36	0.35	0.84
3881	1.35	8.95	0.43	0.06	8.73	0.13	9.17	0.16	0.00103102	0.00421685	0.200246	0.813573	No_known_hsa_target	14327	0.54	0.33	0.43
721	1.74	8.76	0.8	0.2	8.36	0.1	9.16	0.1	0.00092173	0.00394021	0.0345833	0.369475	spike_control_c	14264	0.98	1.01	0.4
5124	1.16	9.03	0.21	0.03	8.93	0.1	9.14	0.11	0.0191488	0.0411908	0.418182	11474806	No_known_hsa_target	13473	0.27	0.17	0.19
1406	2.5	8.47	1.32	0.03	7.81	0.12	9.13	0.15	1.01e-06	2.878e-05	0.00145982	0.0527419	No_known_hsa_target	17328	1.31	1.29	1.38
6204	1.64	8.78	0.71	0.01	8.42	0.07	9.13	0.08	3.317e-05	0.00039238	0.0484211	0.417702	No_known_hsa_target	17521	0.72	0.7	0.71
1538	1.33	8.92	0.41	0.11	8.71	0.11	9.12	0.03	0.00404411	0.0114668	0.200638	0.812712	No_known_hsa_target	13382	0.2	0.45	0.58
4852	1.35	8.9	0.43	0.09	8.69	0.11	9.12	0.12	0.00204348	0.00671726	0.203439	0.815698	hsa-miR-527	11177	0.39	0.3	0.61
6283	1.36	8.89	0.44	0.13	8.67	0.18	9.11	0.14	0.00452542	0.012582	0.186778	0.800989	No_known_hsa_target	17745	0.29	0.32	0.7
6590	1.45	8.83	0.54	0.06	8.56	0.06	9.1	0.1	0.00034586	0.00202504	0.111881	0.655484	No_known_hsa_target	13265	0.45	0.51	0.66
1073	1.26	8.92	0.33	0.11	8.76	0.16	9.09	0.26	0.0101008	0.0244867	0.287414	0.931703	No_known_hsa_target	11227	0.13	0.36	0.51
2560	1.4	8.85	0.49	0.09	8.6	0.1	9.09	0.09	0.00112461	0.00445862	0.160634	0.766118	hsa-miR-125a	10928	0.58	0.3	0.58
5561	1.37	8.87	0.46	0.09	8.64	0.13	9.09	0.21	0.00161186	0.00566512	0.153747	0.750858	No_known_hsa_target	14327	0.57	0.53	0.27
6525	1.21	8.94	0.28	0.03	8.8	0.05	9.08	0.04	0.00534441	0.0144758	0.3566	105241546	hsa-miR-518f*-526a	10586	0.26	0.25	0.33
4976	1.44	8.81	0.52	0.07	8.55	0.1	9.07	0.08	0.00043648	0.00235974	0.119458	0.674022	hsa-miR-630	17327	0.51	0.42	0.65
3787	1.43	8.8	0.52	0.04	8.54	0.09	9.06	0.09	0.00028224	0.00174809	0.123552	0.684477	hsa-miR-370	11082	0.5	0.46	0.6
4240	1.35	8.84	0.43	0.11	8.63	0.15	9.06	0.11	0.00279977	0.00863445	0.204372	0.816516	hsa-miR-125a	10928	0.54	0.22	0.53
6391	1.66	8.7	0.73	0.23	8.33	0.03	9.06	0.23	0.00247699	0.00786556	0.0445789	0.405372	spike_control_c	14264	0.91	1	0.28
3086	2.46	8.4	1.3	0.04	7.75	0.1	9.05	0.09	1.32e-06	3.429e-05	0.00167113	0.0584896	No_known_hsa_target	17328	1.23	1.33	1.35
3296	1.44	8.78	0.53	0.1	8.52	0.18	9.05	0.26	0.00077879	0.00351005	0.121664	0.680183	hsa-miR-630	17327	0.34	0.63	0.63
6446	2.87	8.29	1.52	0.16	7.53	0.11	9.05	0.14	1.081e-05	0.00017511	0.00036607	0.0238835	No_known_hsa_target	17328	1.56	1.22	1.78
3218	1.35	8.83	0.43	0.07	8.61	0.27	9.04	0.34	0.00135501	0.00505588	0.205743	0.817134	No_known_hsa_target	13382	0.55	0.31	0.43
4766	2.53	8.35	1.34	0.14	7.68	0.12	9.02	0.17	1.273e-05	0.00019994	0.00152232	0.0547059	No_known_hsa_target	17328	1.28	1.13	1.6
1616	1.46	8.73	0.55	0.04	8.45	0.05	9	0.08	0.00019422	0.00134553	0.112315	0.657456	hsa-miR-630	17327	0.47	0.61	0.57
2063	2.7	8.29	1.43	0.14	7.57	0.15	9	0.05	8.58e-06	0.00014357	0.00071429	0.0338028	No_known_hsa_target	17839	1.54	1.16	1.61
5920	1.26	8.83	0.34	0.04	8.66	0.22	8.99	0.21	0.00259124	0.0081522	0.304568	0.961795	hsa-miR-125a	10928	0.35	0.26	0.39
4378	1.75	8.57	0.8	0.06	8.16	0.22	8.97	0.29	3.623e-05	0.00041339	0.028311	0.351015	No_known_hsa_target	17597	0.89	0.68	0.84
4714	3.09	8.16	1.63	0.07	7.34	0.07	8.97	0.13	6.5e-07	2.09e-05	0.00013988	0.0114634	No_known_hsa_target	13391	1.64	1.5	1.74
1510	1.74	8.56	0.8	0.18	8.16	0.23	8.96	0.09	0.00058847	0.00291846	0.0313765	0.353183	hsa-miR-107	10923	0.67	0.57	1.15
2698	1.75	8.53	0.81	0.2	8.13	0.21	8.94	0.38	0.00086897	0.00378449	0.0297991	0.354425	No_known_hsa_target	17597	0.52	0.71	1.19
1594	1.41	8.68	0.49	0.13	8.43	0.17	8.93	0.22	0.00221534	0.00715037	0.137171	0.725248	hsa-miR-125a_MM1	17421	0.25	0.56	0.67
2648	1.65	8.57	0.72	0.08	8.2	0.12	8.93	0.18	0.00010558	0.00086737	0.0442202	0.405956	No_known_hsa_target	17561	0.88	0.59	0.69
2696	3.3	8.07	1.72	0.13	7.21	0.04	8.93	0.15	2.16e-06	4.944e-05	6.994e-05	0.00723077	miRPlus_17942	17942	1.88	1.47	1.81
84	1.14	8.83	0.19	0.16	8.74	0.15	8.92	0.32	0.152443	0.224849	0.500951	1220607	No_known_hsa_target	13473	0.17	-0.09	0.48
3193	-1.27	9.09	-0.34	0.1	9.26	0.12	8.92	0.12	0.00807606	0.020371	0.0438348	0.49177	hsa-miR-29a	11039	-0.28	-0.54	-0.2
968	1.67	8.54	0.74	0.03	8.17	0.08	8.91	0.11	3.263e-05	0.00039086	0.042317	0.401086	No_known_hsa_target	17561	0.76	0.68	0.78
6553	-1.31	9.11	-0.39	0.13	9.3	0.09	8.91	0.16	0.0077685	0.0197366	0.032567	0.42249	hsa-miR-29a	11039	-0.32	-0.65	-0.21
1071	1.12	8.82	0.17	0.01	8.74	0.09	8.9	0.1	0.0429817	0.0800324	0.470661	121694498	hsa-miR-512-5p	11145	0.15	0.19	0.15
4873	-1.29	9.08	-0.36	0.13	9.26	0.14	8.9	0.09	0.0104123	0.025088	0.037939	0.45772	hsa-miR-29a	11039	-0.37	-0.59	-0.14
4935	1.08	8.84	0.12	0.03	8.78	0.09	8.9	0.09	0.129482	0.198024	0.540426	125184608	hsa-miR-31_MM1	14458	0.09	0.17	0.09
2107	1.46	8.61	0.55	0.04	8.33	0.08	8.88	0.12	0.00021062	0.0014282	0.116397	0.667968	hsa-miR-370	11082	0.62	0.54	0.48
4870	1.81	8.46	0.85	0.17	8.03	0.02	8.88	0.15	0.00035439	0.00205834	0.0241711	0.326165	hsa-miR-107	10923	0.67	0.69	1.19
485	1.18	8.75	0.24	0.13	8.62	0.15	8.87	0.17	0.0511954	0.0921105	0.357141	105308907	hsa-miR-483	13180	0.5	0.18	0.05
3743	2.88	8.1	1.53	0.13	7.34	0.14	8.87	0.09	4.45e-06	8.77e-05	0.00036161	0.0240594	No_known_hsa_target	17839	1.65	1.27	1.66
2577	1.4	8.62	0.48	0.08	8.38	0.13	8.86	0.21	0.00091066	0.00392282	0.162923	0.765087	No_known_hsa_target	13447	0.62	0.34	0.49
6394	3.2	8.02	1.68	0.1	7.18	0.06	8.86	0.15	1.27e-06	3.35e-05	0.00010565	0.00910256	No_known_hsa_target	13391	1.71	1.49	1.84
2751	1.09	8.79	0.12	0.04	8.73	0.11	8.85	0.15	0.13308	0.202294	0.536978	12513598	hsa-miR-512-5p	11145	0.15	0.17	0.04
3034	3.02	8.06	1.6	0.2	7.26	0.09	8.85	0.27	2.041e-05	0.00027991	0.00022917	0.0173034	No_known_hsa_target	13391	1.77	1.19	1.82
3876	1.39	8.62	0.47	0.07	8.38	0.1	8.85	0.16	0.00089632	0.00388181	0.160662	0.765709	No_known_hsa_target	13441	0.37	0.42	0.62
4328	1.65	8.5	0.72	0.06	8.14	0.08	8.85	0.15	6.587e-05	0.00062519	0.0470804	0.415742	No_known_hsa_target	17561	0.8	0.6	0.76
4376	3.25	8	1.7	0.1	7.15	0.13	8.85	0.23	1.27e-06	3.35e-05	8.036e-05	0.0072973	miRPlus_17942	17942	1.82	1.49	1.8
4647	2.12	8.31	1.08	0.08	7.77	0.14	8.85	0.18	8.7e-06	0.00014466	0.00758333	0.155366	hsa-miR-103	10919	1.07	0.96	1.22
114	1.13	8.76	0.17	0.04	8.67	0.07	8.84	0.06	0.0435517	0.0808027	0.471653	121716974	hsa-miR-24	17506	0.16	0.12	0.24
1354	3.07	8.03	1.62	0.1	7.22	0.1	8.84	0.19	1.35e-06	3.484e-05	0.00015923	0.0127381	No_known_hsa_target	13391	1.77	1.44	1.63
4257	1.4	8.6	0.48	0.05	8.35	0.14	8.84	0.14	0.00045291	0.00242018	0.15406	0.751837	No_known_hsa_target	13447	0.57	0.4	0.49
1018	1.76	8.41	0.81	0.06	8.01	0.2	8.82	0.17	3.103e-05	0.00037914	0.0314717	0.353662	No_known_hsa_target	17597	0.72	0.93	0.79
6656	1.37	8.59	0.45	0.05	8.37	0.08	8.82	0.12	0.00061486	0.00300935	0.180438	0.794067	hsa-miR-630	17327	0.36	0.5	0.5
6327	2.06	8.28	1.04	0.08	7.76	0.09	8.8	0.11	1.304e-05	0.00020311	0.00945387	0.176964	hsa-miR-103	10919	0.92	1	1.2
1016	3.27	7.94	1.71	0.08	7.09	0.01	8.79	0.08	5.9e-07	1.925e-05	7.738e-05	0.00722222	miRPlus_17942	17942	1.8	1.56	1.76
3925	-1.04	8.82	-0.06	0.12	8.85	0.11	8.79	0.19	0.577544	0.657478	0.255626	0.925046	hsa-miR-15b	17280	-0.06	-0.26	0.16
6689	1.12	8.71	0.16	0.16	8.63	0.04	8.79	0.19	0.211255	0.293676	0.531966	121959147	No_known_hsa_target	17629	0.03	-0.04	0.48
6008	1.63	8.43	0.7	0.02	8.08	0.12	8.78	0.15	3.941e-05	0.00043268	0.0507426	0.424117	No_known_hsa_target	17561	0.75	0.67	0.7
6550	1.82	8.35	0.86	0.21	7.92	0.11	8.78	0.14	0.00072748	0.00336342	0.0235714	0.32459	hsa-miR-107	10923	0.67	0.64	1.27
1492	1.28	8.59	0.36	0.05	8.41	0.05	8.77	0.06	0.00248275	0.00786614	0.283667	0.924462	hsa-miR-527	11177	0.29	0.32	0.46
1513	-1.32	8.97	-0.4	0.14	9.17	0.11	8.77	0.04	0.00905885	0.0224384	0.0320089	0.421765	hsa-miR-29a	11039	-0.27	-0.69	-0.24
4166	1.27	8.59	0.34	0.2	8.42	0.09	8.76	0.29	0.0431665	0.0802875	0.240024	0.85387	hsa_SNORD4A	19604	0.01	0.71	0.31
4431	1.04	8.73	0.06	0.06	8.7	0.12	8.76	0.17	0.43042	0.522296	0.623579	119797499	hsa-miR-512-5p	11145	0.12	0.13	-0.06
5467	1.33	8.55	0.41	0.11	8.35	0.15	8.76	0.18	0.0039129	0.0111892	0.176235	0.787957	hsa-miR-370	11082	0.54	0.51	0.19
2165	1.12	8.67	0.17	0.11	8.58	0.1	8.75	0.09	0.112918	0.176672	0.483501	122979939	hsa-miR-483	13180	0.31	0.24	-0.05
3172	1.32	8.55	0.4	0.08	8.35	0.11	8.75	0.18	0.00218021	0.00706753	0.229467	0.848196	hsa-miR-527	11177	0.52	0.26	0.43
4954	1.27	8.58	0.34	0.15	8.41	0.06	8.75	0.12	0.0177763	0.0388604	0.280472	0.916271	hsa-miR-125a_MM1	17421	0.28	0.13	0.62
5937	1.4	8.5	0.48	0.05	8.26	0.16	8.75	0.11	0.00048869	0.00255566	0.151958	0.748651	No_known_hsa_target	13447	0.45	0.41	0.58
516	1.29	8.56	0.36	0.04	8.37	0.14	8.74	0.11	0.00179315	0.00609818	0.277629	0.913201	No_known_hsa_target	13441	0.33	0.32	0.44
3461	1.25	8.58	0.32	0.04	8.41	0.06	8.74	0.05	0.00320139	0.00957852	0.299573	0.952285	No_known_hsa_target	14329	0.4	0.28	0.29
5641	1.83	8.3	0.88	0.09	7.86	0.13	8.74	0.18	3.885e-05	0.00042869	0.0209911	0.302056	hsa-let-7d_MM1	17688	0.8	0.78	1.05
6111	1.05	8.71	0.07	0.07	8.67	0.07	8.74	0.14	0.358405	0.450689	0.604689	120316439	hsa-miR-512-5p	11145	0.12	0.16	-0.06
3474	1.08	8.68	0.11	0.08	8.62	0.13	8.73	0.2	0.223389	0.308249	0.573219	122018941	hsa-miR-24	17506	0.21	-0.04	0.14
5802	1	8.72	0.01	0.14	8.72	0.07	8.73	0.07	0.950398	0.963881	0.463141	10821662	No_known_hsa_target	17275	-0.07	0.27	-0.18
3845	1.12	8.63	0.16	0.1	8.55	0.1	8.72	0.12	0.109178	0.17164	0.484539	12315053	hsa-miR-483	13180	0.33	0.17	-0.01
6056	3.29	7.86	1.72	0.1	7	0.05	8.72	0.1	9.6e-07	2.771e-05	7.292e-05	0.00720588	miRPlus_17942	17942	1.77	1.53	1.85
6058	1.86	8.27	0.9	0.15	7.83	0.15	8.72	0.24	0.00015891	0.00116964	0.0190878	0.286957	No_known_hsa_target	17597	0.8	0.7	1.19
427	1.42	8.46	0.5	0.02	8.21	0.23	8.71	0.22	0.00024603	0.00161141	0.141304	0.735523	hsa-miR-370	11082	0.47	0.53	0.5
1794	1.12	8.62	0.17	0.06	8.54	0.07	8.71	0.12	0.0583003	0.102345	0.47622	121912381	hsa-miR-24	17506	0.26	0.07	0.18
2245	-1.08	8.77	-0.12	0.12	8.82	0.07	8.71	0.11	0.272139	0.362062	0.177226	0.857423	hsa-miR-15b	17280	-0.13	-0.32	0.1
3255	-1.03	8.73	-0.04	0.1	8.75	0.22	8.71	0.22	0.659594	0.728905	0.40561	103638783	hsa-miR-31_MM1	14458	-0.13	0.16	-0.16
6532	1.26	8.55	0.33	0.03	8.38	0.26	8.71	0.25	0.00259492	0.00815997	0.305622	0.963311	hsa-miR-527	11177	0.37	0.27	0.34
383	2.56	8.02	1.36	0.14	7.35	0.04	8.7	0.14	1.224e-05	0.00019352	0.0011875	0.0472189	No_known_hsa_target	17839	1.56	1.09	1.43
797	2.8	7.96	1.48	0.17	7.22	0.1	8.7	0.1	1.622e-05	0.00023957	0.00054613	0.0286719	hsa-miR-615	17574	1.77	1.17	1.52
1781	1.25	8.54	0.33	0.06	8.38	0.26	8.7	0.31	0.00410359	0.0115964	0.313179	0.975688	No_known_hsa_target	14329	0.24	0.3	0.43
3723	1.77	8.29	0.83	0.05	7.87	0.16	8.7	0.21	2.361e-05	0.00030869	0.0258021	0.335377	No_known_hsa_target	17517	0.86	0.73	0.9
6696	1.27	8.52	0.34	0.02	8.35	0.29	8.7	0.28	0.00195765	0.00649634	0.268534	0.895114	miRPlus_17921	17921	0.38	0.35	0.3
912	1.35	8.47	0.43	0.1	8.26	0.1	8.69	0.16	0.00228573	0.00734229	0.203217	0.815296	No_known_hsa_target	13520	0.61	0.27	0.41
3190	1.56	8.37	0.64	0.17	8.05	0.07	8.69	0.24	0.0017342	0.00595192	0.0697143	0.501585	hsa-miR-107	10923	0.65	0.34	0.94
5025	1.26	8.52	0.33	0.06	8.36	0.09	8.69	0.12	0.00392825	0.0112236	0.315754	0.980985	miRPlus_17861	17861	0.32	0.23	0.43
5423	2.66	7.98	1.41	0.14	7.27	0.1	8.69	0.18	1.031e-05	0.00016809	0.00083482	0.037651	No_known_hsa_target	17839	1.5	1.13	1.6
5605	-1.1	8.75	-0.14	0.07	8.82	0.17	8.69	0.2	0.127549	0.195647	0.176437	0.854222	hsa-miR-15b	17280	-0.09	-0.28	-0.03
897	1.35	8.46	0.43	0.12	8.25	0.14	8.68	0.26	0.00396089	0.011288	0.205437	0.816888	No_known_hsa_target	13447	0.58	0.19	0.52
2592	1.35	8.46	0.43	0.07	8.25	0.08	8.68	0.15	0.00132575	0.00497158	0.176482	0.78749	No_known_hsa_target	13520	0.57	0.41	0.32
5465	1.23	8.53	0.3	0.03	8.38	0.08	8.68	0.11	0.00422386	0.0118466	0.335152	101177898	hsa-miR-206	11007	0.25	0.29	0.36
1287	1.89	8.21	0.92	0.03	7.75	0.1	8.67	0.12	8.57e-06	0.00014357	0.0159315	0.248977	hsa-miR-103	10919	0.96	0.87	0.93
3134	1.44	8.41	0.52	0.13	8.15	0.08	8.67	0.17	0.00191358	0.00638175	0.118222	0.672124	miRPlus_17830	17830	0.27	0.59	0.7
5525	1.1	8.61	0.13	0.16	8.54	0.12	8.67	0.18	0.286919	0.377836	0.516945	119810855	hsa-miR-483	13180	0.43	0.11	-0.14
5154	1.08	8.6	0.11	0.02	8.55	0.16	8.66	0.17	0.143423	0.214502	0.550058	125114599	hsa-miR-24	17506	0.15	0.07	0.11
5556	1.28	8.47	0.35	0.02	8.3	0.05	8.65	0.03	0.00167999	0.00582536	0.263048	0.888281	No_known_hsa_target	13441	0.32	0.39	0.34
3345	1.24	8.48	0.31	0.08	8.33	0.11	8.64	0.16	0.00806214	0.0203446	0.302103	0.956706	miRPlus_17861	17861	0.15	0.38	0.39
4690	1.31	8.44	0.39	0.11	8.25	0.02	8.64	0.12	0.00519185	0.0141024	0.242089	0.856232	No_known_hsa_target	13449	0.47	0.17	0.53
2607	1.2	8.49	0.27	0.04	8.36	0.06	8.63	0.1	0.0081315	0.0204965	0.340351	101968792	hsa-miR-381	14306	0.2	0.35	0.25
3899	1.14	8.54	0.18	0.11	8.44	0.1	8.63	0.21	0.0933345	0.150626	0.472987	121687213	hsa-miR-551a	17272	-0.04	0.28	0.31
3961	1.77	8.22	0.82	0.08	7.8	0.13	8.63	0.2	4.271e-05	0.00046062	0.0273095	0.348235	hsa-let-7d_MM1	17688	0.72	0.78	0.97
4122	1.01	8.63	0.02	0.1	8.62	0.07	8.63	0.1	0.862366	0.897769	0.526515	111684975	No_known_hsa_target	17275	-0.11	0.21	-0.05
2967	1.99	8.12	0.99	0.11	7.63	0.09	8.62	0.07	3.3e-05	0.00039238	0.0120506	0.207641	hsa-miR-103	10919	0.88	0.89	1.21
4157	2.58	7.93	1.37	0.19	7.25	0.12	8.62	0.07	4.33e-05	0.00046485	0.00119643	0.0470175	hsa-miR-615	17574	1.74	1.08	1.28
1174	-1.07	8.66	-0.09	0.08	8.7	0.15	8.61	0.22	0.28825	0.379365	0.344475	0.995215	hsa-miR-584	17423	-0.09	0.04	-0.23
2105	1.17	8.5	0.22	0.02	8.39	0.18	8.61	0.17	0.0142253	0.0324321	0.411375	113482759	hsa-miR-206	11007	0.2	0.21	0.25
2196	1.25	8.45	0.32	0.09	8.3	0.01	8.61	0.08	0.00853716	0.0213684	0.265314	0.890564	No_known_hsa_target	13441	0.37	0.44	0.14
2219	1.06	8.57	0.09	0.09	8.52	0.09	8.61	0.16	0.313067	0.406769	0.582207	120493191	hsa-miR-551a	17272	0.11	0.23	-0.08
2596	1.61	8.26	0.68	0.28	7.92	0.32	8.61	0.15	0.00726225	0.0186268	0.0501741	0.42358	spike_control_b	14263	1.04	0.87	0.14
3785	1.23	8.46	0.3	0.03	8.31	0.21	8.61	0.24	0.00461722	0.0127949	0.338807	101778274	hsa-miR-206	11007	0.23	0.3	0.35
4125	1.46	8.34	0.55	0.09	8.06	0.08	8.61	0.06	0.00058786	0.00291758	0.10293	0.627668	No_known_hsa_target	17375	0.49	0.43	0.73
5521	2.24	8.03	1.16	0.21	7.45	0.25	8.61	0.24	0.00016283	0.00118804	0.00324851	0.0953275	spike_control_f	14262	1.52	1.18	0.78
1454	1.28	8.42	0.36	0.02	8.24	0.02	8.6	0.03	0.0015256	0.00548026	0.252649	0.869329	miRPlus_17830	17830	0.36	0.39	0.32
1456	1.17	8.49	0.22	0.05	8.37	0.16	8.6	0.14	0.0197848	0.0422881	0.417766	114774734	miRPlus_17894	17894	0.18	0.16	0.33
2525	-1	8.6	0	0.17	8.6	0.08	8.6	0.17	0.995418	0.99705	0.292571	0.959063	hsa-miR-23b	11027	0.05	-0.32	0.26
3726	-1.01	8.61	-0.02	0.06	8.62	0.11	8.6	0.15	0.840881	0.880998	0.508345	11058854	hsa-miR-17-5p-106a	17605	0.1	-0.04	-0.11
4276	1.61	8.26	0.69	0.31	7.91	0.27	8.6	0.13	0.0107278	0.0257743	0.0503021	0.423596	spike_control_b	14263	1.01	0.98	0.08
4814	1.33	8.39	0.41	0.06	8.19	0.1	8.6	0.04	0.00129228	0.00488213	0.210598	0.825683	miRPlus_17830	17830	0.29	0.47	0.46
4205	-1.06	8.63	-0.08	0.19	8.67	0.16	8.59	0.25	0.541929	0.626379	0.220293	0.888044	hsa-miR-23b	11027	0.02	-0.45	0.18
5333	1.34	8.38	0.42	0.15	8.17	0.13	8.59	0.24	0.00719154	0.018499	0.196003	0.809551	No_known_hsa_target	13438	0.26	0.29	0.72
5621	1.52	8.29	0.6	0.08	7.99	0.27	8.59	0.32	0.00029674	0.00180789	0.0858691	0.571893	miRPlus_17834	17834	0.73	0.45	0.62
293	1.42	8.33	0.51	0.01	8.08	0.08	8.58	0.08	0.00022937	0.00152762	0.136298	0.722904	No_known_hsa_target	13438	0.5	0.49	0.53
845	-1	8.58	0	0.13	8.59	0.16	8.58	0.12	0.975136	0.982005	0.368826	101536665	hsa-miR-23b	11027	-0.09	-0.18	0.26
3274	1.27	8.41	0.34	0.14	8.24	0.14	8.58	0.28	0.0152068	0.0342001	0.266263	0.891969	hsa-miR-125a_MM1	17421	0.09	0.39	0.55
3653	1.29	8.4	0.37	0.02	8.21	0.13	8.58	0.12	0.00122275	0.00472233	0.240192	0.853113	No_known_hsa_target	13438	0.36	0.41	0.35
2181	1.54	8.26	0.62	0.14	7.95	0.15	8.57	0.01	0.00092654	0.00394821	0.0747396	0.522089	No_known_hsa_target	13370	0.43	0.55	0.89
2201	1.24	8.42	0.31	0.04	8.26	0.15	8.57	0.19	0.00393493	0.0112283	0.32885	100266334	No_known_hsa_target	14327	0.35	0.23	0.35
5805	1.48	8.28	0.57	0.08	8	0.17	8.57	0.1	0.00036491	0.00209766	0.0957902	0.604991	No_known_hsa_target	17375	0.47	0.51	0.73
246	1.59	8.23	0.67	0.12	7.89	0.26	8.56	0.16	0.00035818	0.00207071	0.0562708	0.44592	No_known_hsa_target	11214	0.48	0.65	0.89
565	-1.15	8.66	-0.2	0.05	8.76	0.12	8.56	0.08	0.0278288	0.0560076	0.102421	0.713233	hsa-miR-15b	17280	-0.24	-0.27	-0.1
1638	1.13	8.47	0.18	0.13	8.38	0.18	8.56	0.27	0.117787	0.18297	0.413089	113862182	hsa-miR-627	17625	-0.03	0.43	0.15
2442	-1.01	8.57	-0.02	0.11	8.57	0.05	8.56	0.08	0.853106	0.891166	0.456192	107565263	No_known_hsa_target	17275	0.02	0.16	-0.23
5406	-1.01	8.57	-0.02	0.11	8.58	0.14	8.56	0.19	0.834524	0.87625	0.464232	108358458	hsa-miR-17-5p-106a	17605	0.09	0.08	-0.23
5837	2.82	7.81	1.5	0.12	7.06	0.15	8.56	0.16	4.5e-06	8.807e-05	0.00041964	0.0249557	hsa-miR-615	17574	1.59	1.25	1.65
1330	1.4	8.31	0.48	0.01	8.07	0.3	8.55	0.3	0.00028644	0.00176274	0.152683	0.749474	No_known_hsa_target	13449	0.48	0.47	0.5
2445	1.48	8.26	0.57	0.06	7.98	0.11	8.55	0.05	0.00021841	0.00146485	0.0967798	0.607813	No_known_hsa_target	17375	0.53	0.5	0.68
3010	1.37	8.32	0.46	0.13	8.09	0.01	8.55	0.13	0.00348914	0.0102658	0.174563	0.787289	No_known_hsa_target	13449	0.33	0.33	0.71
3018	1.29	8.37	0.37	0.07	8.18	0.07	8.55	0.13	0.00294692	0.00899333	0.234824	0.850226	No_known_hsa_target	13201	0.25	0.5	0.36
762	-1.06	8.57	-0.08	0.04	8.61	0.17	8.54	0.19	0.295462	0.387209	0.377223	102380452	No_known_hsa_target	17275	-0.15	0.01	-0.1
2477	2.67	7.83	1.42	0.14	7.12	0.23	8.54	0.1	1.019e-05	0.00016656	0.00085268	0.0382	hsa-miR-615	17574	1.64	1.15	1.46
2806	1.62	8.19	0.69	0.25	7.85	0.35	8.54	0.13	0.0043524	0.0121614	0.0509658	0.424926	spike_control_b	14263	0.92	0.96	0.2
3861	1.57	8.21	0.65	0.07	7.88	0.09	8.54	0.02	0.00013766	0.00105602	0.0639955	0.477833	No_known_hsa_target	13370	0.62	0.56	0.79
6615	-1	8.54	0	0.1	8.54	0.07	8.54	0.05	0.98808	0.992362	0.502902	110153194	hsa-miR-31_MM1	14458	0.01	0.17	-0.18
3654	1.09	8.47	0.12	0.04	8.41	0.15	8.53	0.13	0.11741	0.182553	0.529618	125472687	No_known_hsa_target	13472	0.12	0.19	0.06
6634	1.28	8.36	0.35	0.2	8.18	0.13	8.53	0.09	0.0370505	0.0710558	0.257122	0.877086	hsa-miR-125a_MM1	17421	0.22	0.09	0.74
81	1.87	8.07	0.9	0.07	7.62	0.07	8.52	0.14	2.216e-05	0.00029468	0.0167351	0.259723	No_known_hsa_target	13372	0.92	0.77	1.01
273	1.08	8.46	0.11	0.04	8.41	0.11	8.52	0.1	0.167801	0.243548	0.555921	124477736	No_known_hsa_target	14316	0.15	0.02	0.15
366	1.03	8.5	0.05	0.1	8.48	0.13	8.52	0.17	0.618417	0.693205	0.585076	115265611	hsa-miR-17-5p-106a	17605	0.09	0.2	-0.15
1234	1.22	8.37	0.29	0.04	8.23	0.11	8.52	0.14	0.00517265	0.014073	0.313068	0.975798	miRPlus_17859	17859	0.28	0.36	0.23
1761	1.83	8.08	0.87	0.15	7.65	0.14	8.52	0.28	0.00019403	0.00134553	0.0198705	0.293473	No_known_hsa_target	13372	0.9	0.6	1.12
3421	1.99	8.02	0.99	0.16	7.53	0.33	8.52	0.22	0.00013232	0.00102559	0.011683	0.203394	spike_control_f	14262	1.27	1.01	0.7
3436	1.58	8.19	0.66	0.26	7.86	0.31	8.52	0.1	0.00622247	0.0164367	0.0548006	0.440502	spike_control_b	14263	0.97	0.86	0.16
5952	1.31	8.32	0.39	0.07	8.12	0.16	8.52	0.13	0.00201559	0.0066461	0.246903	0.859684	No_known_hsa_target	13520	0.41	0.27	0.51
927	1.15	8.41	0.2	0.03	8.31	0.1	8.51	0.13	0.0230523	0.047827	0.435338	117159391	hsa-miR-381	14306	0.23	0.14	0.23
1953	1.05	8.48	0.06	0.01	8.45	0.07	8.51	0.06	0.352861	0.445049	0.616467	121451647	No_known_hsa_target	14316	0.06	0.06	0.08
2046	-1.03	8.53	-0.04	0.12	8.55	0.07	8.51	0.17	0.688782	0.755076	0.397418	103313346	hsa-miR-17-5p-106a	17605	0.17	-0.04	-0.25
2581	2.13	7.97	1.09	0.17	7.42	0.27	8.51	0.14	8.606e-05	0.00075106	0.00623958	0.143106	spike_control_f	14262	1.35	1.15	0.77
2888	1.68	8.13	0.75	0.05	7.76	0.08	8.51	0.08	3.788e-05	0.00042073	0.0400595	0.394143	No_known_hsa_target	17698	0.71	0.7	0.84
3841	2.09	7.98	1.06	0.09	7.45	0.33	8.51	0.24	1.441e-05	0.00021861	0.0074628	0.154784	spike_control_f	14262	1.19	1.11	0.89
4261	2.05	7.99	1.03	0.15	7.47	0.21	8.51	0.11	8.369e-05	0.00073491	0.00841518	0.164869	spike_control_f	14262	1.2	1.17	0.72
5121	1.83	8.07	0.87	0.13	7.64	0.15	8.51	0.27	0.00012955	0.00100975	0.0186042	0.280944	No_known_hsa_target	13372	1.01	0.6	1.01
43	1.08	8.45	0.1	0.08	8.4	0.08	8.5	0.15	0.234519	0.321037	0.569024	12295437	hsa-miR-222	11023	0.27	0.02	0.03
4272	1.22	8.36	0.28	0.1	8.21	0.09	8.5	0.19	0.0181186	0.0394035	0.325289	0.998146	No_known_hsa_target	13520	0.48	0.13	0.24
5579	1.07	8.45	0.1	0.15	8.4	0.06	8.5	0.19	0.368132	0.460679	0.558613	117540525	hsa-miR-551a	17272	0.3	0.19	-0.18
6705	1.3	8.32	0.38	0.08	8.13	0.1	8.5	0.07	0.0030499	0.00924463	0.235351	0.849388	miRPlus_17861	17861	0.22	0.48	0.42
11	1.43	8.23	0.52	0.1	7.97	0.31	8.49	0.23	0.00106744	0.00430467	0.123854	0.685021	No_known_hsa_target	11245	0.43	0.4	0.72
1338	1.35	8.27	0.43	0.09	8.06	0.17	8.49	0.19	0.00184119	0.00619694	0.192682	0.807244	No_known_hsa_target	13201	0.26	0.52	0.51
5141	1.16	8.38	0.22	0.06	8.27	0.09	8.49	0.11	0.0233151	0.048238	0.408009	113158069	No_known_hsa_target	14329	0.27	0.28	0.1
901	2.05	7.96	1.04	0.14	7.44	0.23	8.48	0.12	6.479e-05	0.00061699	0.00866518	0.168295	spike_control_f	14262	1.24	1.12	0.76
1665	1.24	8.33	0.31	0.09	8.17	0.02	8.48	0.08	0.00951702	0.0233495	0.289677	0.934981	miRPlus_17861	17861	0.13	0.42	0.4
1973	1.24	8.33	0.31	0.09	8.17	0.07	8.48	0.14	0.0108225	0.025937	0.337629	101651882	No_known_hsa_target	13438	0.25	0.18	0.49
2281	1.8	8.05	0.84	0.11	7.63	0.05	8.48	0.09	7.962e-05	0.00071156	0.0226161	0.316625	hsa-let-7d_MM1	17688	0.85	0.66	1.03
4906	1.65	8.12	0.72	0.25	7.76	0.21	8.48	0.07	0.00419362	0.0117716	0.0440432	0.406552	spike_control_b	14263	0.9	1.04	0.22
501	1.44	8.21	0.53	0.08	7.95	0.15	8.47	0.21	0.00053061	0.00271155	0.121375	0.6797	No_known_hsa_target	13370	0.55	0.38	0.65
1089	1.3	8.28	0.38	0.12	8.09	0.18	8.47	0.27	0.00636466	0.0167203	0.241253	0.854623	hsa-miR-208	5730	0.21	0.33	0.6
3441	1.85	8.02	0.89	0.09	7.58	0.08	8.47	0.15	3.712e-05	0.00041639	0.0190268	0.286682	No_known_hsa_target	13372	0.85	0.75	1.05
6494	1.36	8.25	0.44	0.12	8.03	0.11	8.47	0.06	0.00333574	0.00989677	0.192902	0.807664	miRPlus_17830	17830	0.37	0.28	0.67
481	2.14	7.91	1.09	0.07	7.36	0.1	8.46	0.11	7.33e-06	0.00012806	0.00613988	0.142768	spike_control_f	14262	1.23	1.06	0.99
539	1.04	8.43	0.06	0.12	8.4	0.16	8.46	0.28	0.54639	0.630017	0.569293	114335027	hsa-miR-551a	17272	-0.13	0.27	0.04
601	1.81	8.03	0.86	0.07	7.6	0.07	8.46	0.05	2.706e-05	0.00034243	0.0231161	0.322952	hsa-let-7d_MM1	17688	0.8	0.78	0.99
1575	-1.07	8.51	-0.09	0.1	8.55	0.13	8.46	0.15	0.324081	0.416926	0.309339	0.970929	hsa-miR-31_MM1	14458	-0.12	0.09	-0.26
2914	1.3	8.27	0.38	0.03	8.08	0.22	8.46	0.19	0.0012648	0.0048325	0.254281	0.871377	miRPlus_17859	17859	0.35	0.35	0.44
5326	1.58	8.13	0.66	0.26	7.79	0.26	8.46	0.23	0.00669419	0.0174631	0.0548884	0.440681	spike_control_b	14263	1.01	0.82	0.15
5334	1.13	8.37	0.17	0.11	8.28	0.16	8.46	0.27	0.105337	0.166792	0.494628	124490637	No_known_hsa_target	13472	0.08	0.04	0.4
5967	1.11	8.38	0.16	0.06	8.3	0.07	8.46	0.11	0.0766199	0.128497	0.480768	122516496	hsa-miR-381	14306	0.12	0.28	0.07
4486	1.56	8.13	0.64	0.24	7.81	0.28	8.45	0.11	0.00578091	0.0155019	0.064753	0.481883	spike_control_b	14263	0.88	0.87	0.16
5746	1.57	8.13	0.65	0.28	7.81	0.2	8.45	0.1	0.0105567	0.0253996	0.0648542	0.482102	internal_control	-1	0.85	1	0.08
5885	-1	8.46	-0.01	0.19	8.46	0.26	8.45	0.26	0.964258	0.974995	0.270682	0.93281	hsa-miR-23b	11027	0.12	-0.39	0.25
1099	1.12	8.36	0.16	0.12	8.28	0.06	8.44	0.17	0.135495	0.205073	0.489289	123749341	No_known_hsa_target	11235	0.3	0.26	-0.07
1723	1.07	8.39	0.09	0.1	8.34	0.07	8.43	0.16	0.321454	0.414505	0.594987	120565716	hsa-miR-222	11023	0.28	0.01	-0.02
3941	1.38	8.2	0.47	0.08	7.97	0.17	8.43	0.23	0.0009824	0.00409458	0.169482	0.77742	miRPlus_17834	17834	0.42	0.36	0.61
4877	1.34	8.22	0.42	0.14	8.01	0.29	8.43	0.34	0.00736437	0.01886	0.182467	0.795188	hsa-miR-516-5p	11151	0.29	0.71	0.26
5536	1.59	8.09	0.67	0.24	7.76	0.26	8.43	0.29	0.00476178	0.0131144	0.0541711	0.436487	spike_control_b	14263	1	0.8	0.2
5941	2.07	7.9	1.05	0.17	7.38	0.22	8.43	0.13	0.00010352	0.00085356	0.00835863	0.16424	spike_control_f	14262	1.33	1.06	0.75
988	1.09	8.36	0.12	0.09	8.3	0.21	8.42	0.3	0.20396	0.285485	0.541621	123328873	No_known_hsa_target	17399	-0.03	0.28	0.11
1756	1.58	8.09	0.66	0.28	7.76	0.35	8.42	0.08	0.00880064	0.0219038	0.0580878	0.450751	spike_control_b	14263	0.92	0.94	0.1
2043	1.66	8.05	0.73	0.07	7.69	0.16	8.42	0.11	6.605e-05	0.00062573	0.0438943	0.407981	No_known_hsa_target	17517	0.86	0.67	0.66
3197	1.28	8.24	0.36	0.02	8.06	0.28	8.42	0.26	0.00142432	0.0052246	0.26336	0.888444	hsa-miR-516-5p	11151	0.39	0.33	0.36
5116	1.52	8.12	0.61	0.28	7.81	0.27	8.42	0.11	0.0137761	0.0316822	0.0721161	0.515005	spike_control_b	14263	0.91	0.88	0.04
215	-1.03	8.43	-0.04	0.04	8.45	0.14	8.41	0.17	0.616002	0.691074	0.482981	109243689	hsa-miR-20a	11008	0.03	-0.02	-0.11
363	1.7	8.03	0.77	0.08	7.65	0.11	8.41	0.17	7.963e-05	0.00071156	0.0357932	0.375242	No_known_hsa_target	17517	0.76	0.62	0.92
5541	1.59	8.08	0.67	0.12	7.74	0.15	8.41	0.12	0.00040406	0.00223663	0.0588914	0.453322	No_known_hsa_target	13370	0.64	0.47	0.89
5846	1.08	8.36	0.11	0.1	8.31	0.13	8.41	0.22	0.25484	0.343398	0.581615	120059677	hsa_SNORD4A	19604	0.2	-0.08	0.2
101	1.15	8.3	0.2	0.06	8.19	0.34	8.4	0.38	0.0333079	0.0649721	0.44104	117891408	No_known_hsa_target	14329	0.13	0.15	0.33
3102	2.35	7.78	1.24	0.09	7.17	0.05	8.4	0.05	5.53e-06	0.00010354	0.00310714	0.0928	miRPlus_17882	17882	1.2	1.1	1.4
3403	1.02	8.39	0.02	0.03	8.38	0.12	8.4	0.16	0.751036	0.807514	0.604336	116766532	hsa-miR-222	11023	0.09	-0.03	0.01
3615	1.27	8.23	0.35	0.09	8.05	0.06	8.4	0.08	0.0058763	0.0156951	0.243284	0.855505	hsa-miR-382	11097	0.52	0.34	0.2
4891	2.12	7.86	1.09	0.13	7.31	0.23	8.4	0.11	3.666e-05	0.00041532	0.00629911	0.143492	spike_control_f	14262	1.23	1.21	0.82
5754	1.29	8.22	0.37	0.09	8.03	0.36	8.4	0.26	0.00454706	0.0126318	0.267366	0.893436	No_known_hsa_target	13470	0.36	0.21	0.54
916	1.54	8.08	0.62	0.26	7.77	0.27	8.39	0.01	0.00924059	0.0228213	0.0720878	0.515351	spike_control_b	14263	0.84	0.94	0.1
1974	1.05	8.35	0.06	0.09	8.32	0.18	8.39	0.25	0.463844	0.553451	0.61182	117435875	No_known_hsa_target	13472	-0.11	0.12	0.19
2486	1.09	8.32	0.12	0.01	8.26	0.06	8.39	0.06	0.102961	0.163492	0.529249	125955202	hsa_SNORD4A	19604	0.14	0.1	0.13
2791	1.94	7.91	0.95	0.18	7.43	0.36	8.39	0.22	0.00023079	0.00153252	0.0149836	0.241463	spike_control_f	14262	1.26	0.96	0.64
4051	2.02	7.88	1.02	0.17	7.37	0.43	8.39	0.26	0.00012309	0.00096854	0.00971726	0.179396	internal_control	-1	1.26	1.1	0.7
4630	1.29	8.21	0.37	0.07	8.02	0.13	8.39	0.07	0.00262323	0.0082144	0.270298	0.899653	hsa-miR-381_MM1	11221	0.29	0.32	0.5
5956	1.61	8.04	0.69	0.22	7.7	0.15	8.39	0.14	0.00305701	0.00925131	0.0534777	0.434547	spike_control_b	14263	0.89	0.94	0.24
3016	1.47	8.1	0.56	0.23	7.83	0.35	8.38	0.17	0.00956357	0.0234552	0.088439	0.581517	spike_control_b	14263	0.87	0.7	0.1
4698	1.23	8.23	0.3	0.03	8.08	0.04	8.38	0.01	0.00390501	0.0111762	0.317522	0.983748	No_known_hsa_target	13201	0.25	0.34	0.31
5083	1.04	8.35	0.06	0.04	8.32	0.14	8.38	0.17	0.41359	0.506057	0.625576	120476927	hsa-miR-222	11023	0.1	0.09	-0.01
5255	-1.04	8.41	-0.05	0.03	8.43	0.16	8.38	0.18	0.474472	0.564028	0.45486	107439719	hsa-miR-20a	11008	-0.01	-0.03	-0.11
51	1.24	8.22	0.31	0.03	8.07	0.03	8.37	0.05	0.00374795	0.0108421	0.332942	101192673	hsa-miR-526c	13137	0.3	0.26	0.36
76	1.54	8.07	0.62	0.27	7.76	0.25	8.37	0.03	0.00993062	0.0241614	0.0673095	0.491652	spike_control_b	14263	0.94	0.83	0.09
294	1.09	8.3	0.13	0.09	8.24	0.09	8.37	0.18	0.17676	0.254081	0.551832	123602512	No_known_hsa_target	13472	-0.02	0.11	0.28
1741	1.99	7.87	0.99	0.12	7.37	0.25	8.37	0.14	4.565e-05	0.00047974	0.0118929	0.20545	spike_control_f	14262	1.18	1.04	0.77
3631	2.02	7.86	1.01	0.07	7.35	0.36	8.37	0.29	1.106e-05	0.0001784	0.0104732	0.186684	internal_control	-1	1.13	1.03	0.88
3646	1.59	8.04	0.66	0.24	7.71	0.38	8.37	0.15	0.0046667	0.0129032	0.0550268	0.441265	spike_control_b	14263	0.95	0.85	0.19
4393	1	8.37	0	0.05	8.37	0.26	8.37	0.29	0.979691	0.985363	0.527491	111715726	No_known_hsa_target	17746	0.05	-0.1	0.05
765	1.35	8.14	0.43	0.11	7.92	0.12	8.36	0.14	0.00325243	0.00969447	0.19943	0.814198	No_known_hsa_target	17375	0.43	0.24	0.63
2161	2.15	7.81	1.1	0.06	7.25	0.19	8.36	0.14	5.07e-06	9.65e-05	0.00556548	0.136	spike_control_f	14262	1.18	1.14	0.99
3007	1.82	7.93	0.86	0.19	7.5	0.15	8.36	0.17	0.00048323	0.00253892	0.0231726	0.322402	No_known_hsa_target	13262	0.76	0.6	1.23
3397	1.41	8.11	0.5	0.11	7.86	0.23	8.36	0.34	0.00145783	0.0053012	0.143095	0.736858	No_known_hsa_target	11253	0.48	0.32	0.7
4568	1.75	7.96	0.81	0.12	7.55	0.02	8.36	0.14	0.00015615	0.00115311	0.0273542	0.348144	No_known_hsa_target	17698	0.85	0.58	1
4696	1.51	8.06	0.6	0.2	7.76	0.31	8.36	0.17	0.00383362	0.0110235	0.0799181	0.547452	spike_control_b	14263	0.83	0.76	0.21
1126	1.53	8.04	0.62	0.25	7.73	0.21	8.35	0.1	0.00855819	0.0214035	0.0725417	0.515852	spike_control_b	14263	0.86	0.89	0.11
1691	1.38	8.11	0.47	0.1	7.88	0.29	8.35	0.2	0.0018245	0.00616114	0.162507	0.763671	No_known_hsa_target	11245	0.35	0.37	0.68
5403	1.71	7.96	0.78	0.07	7.57	0.09	8.35	0.13	4.841e-05	0.00049969	0.0337768	0.366097	No_known_hsa_target	17517	0.83	0.64	0.86
1384	1.33	8.13	0.42	0.08	7.92	0.13	8.34	0.08	0.00175163	0.00599089	0.205003	0.817094	No_known_hsa_target	17422	0.26	0.48	0.5
1959	1.31	8.15	0.39	0.03	7.95	0.25	8.34	0.26	0.00110927	0.00442391	0.245345	0.858708	No_known_hsa_target	13400	0.4	0.33	0.43
2854	-1.19	8.46	-0.25	0.05	8.59	0.04	8.34	0.08	0.01225	0.028693	0.0748914	0.633044	hsa-miR-584	17423	-0.15	-0.3	-0.28
2950	1.28	8.16	0.35	0.08	7.99	0.11	8.34	0.09	0.00428357	0.011989	0.290314	0.936587	hsa-miR-381_MM1	11221	0.3	0.25	0.51
3856	1.52	8.04	0.6	0.21	7.74	0.38	8.34	0.17	0.0045531	0.0126381	0.0775923	0.534242	spike_control_b	14263	0.85	0.77	0.19
4471	2.1	7.81	1.07	0.11	7.27	0.21	8.34	0.15	2.045e-05	0.00027991	0.00705506	0.151955	spike_control_f	14262	1.25	1.08	0.88
4782	2.2	7.77	1.14	0.13	7.2	0.07	8.34	0.18	2.604e-05	0.00033398	0.00560268	0.135921	miRPlus_17882	17882	1.18	0.9	1.34
5101	1.88	7.89	0.91	0.2	7.43	0.29	8.34	0.13	0.00043878	0.00236647	0.0206324	0.301413	spike_control_f	14262	1.17	1.03	0.52
5731	1.95	7.86	0.96	0.15	7.37	0.21	8.34	0.06	0.00011191	0.00089952	0.0138542	0.227628	internal_control	-1	1.15	1.08	0.66
61	2.07	7.8	1.05	0.1	7.28	0.11	8.33	0.07	1.893e-05	0.00026338	0.00851488	0.166337	spike_control_f	14262	1.23	1.02	0.89
2261	1.35	8.12	0.43	0.08	7.9	0.05	8.33	0.12	0.00153821	0.00551296	0.189929	0.805758	miRPlus_17834	17834	0.31	0.41	0.58
4066	1.65	7.97	0.72	0.22	7.6	0.28	8.33	0.15	0.00217056	0.00704307	0.0481711	0.418771	internal_control	-1	0.86	1.01	0.3
4449	1.21	8.19	0.28	0.06	8.06	0.18	8.33	0.22	0.00958663	0.023478	0.364699	106463076	hsa-miR-208	5730	0.28	0.17	0.39
4534	-1.22	8.47	-0.29	0.12	8.62	0.06	8.33	0.18	0.020141	0.0428131	0.0696057	0.617084	hsa-miR-584	17423	-0.42	-0.06	-0.39
4552	-1.3	8.52	-0.38	0.08	8.71	0.1	8.33	0.16	0.0029086	0.00888848	0.0272113	0.380166	hsa-miR-92b_MM2	14407	-0.22	-0.48	-0.44
5311	2.08	7.8	1.06	0.17	7.27	0.19	8.33	0.21	0.00010775	0.00087663	0.00758631	0.154954	internal_control	-1	1.37	1.03	0.78
1895	-1.06	8.36	-0.08	0.06	8.4	0.16	8.32	0.2	0.313237	0.406832	0.385568	102655309	hsa-miR-20a	11008	-0.02	-0.02	-0.19
2769	1.21	8.18	0.28	0.02	8.04	0.13	8.32	0.12	0.0050854	0.0138636	0.34121	102134967	hsa-miR-208	5730	0.3	0.29	0.24
3633	1.1	8.25	0.14	0.08	8.18	0.18	8.32	0.13	0.128792	0.197104	0.526188	125131448	No_known_hsa_target	14316	0.12	0.01	0.29
3836	1.35	8.1	0.44	0.06	7.88	0.31	8.32	0.34	0.00097396	0.00408298	0.200138	0.814122	No_known_hsa_target	13395	0.5	0.32	0.5
5295	1.3	8.14	0.38	0.02	7.95	0.11	8.32	0.12	0.0011856	0.00462135	0.239964	0.854563	hsa-miR-382	11097	0.41	0.37	0.35
279	1.31	8.12	0.39	0.07	7.93	0.1	8.31	0.17	0.00240179	0.00765294	0.256443	0.876106	No_known_hsa_target	13400	0.34	0.29	0.53
1208	1.58	7.98	0.66	0.08	7.65	0.07	8.31	0.01	0.00017838	0.00126847	0.061933	0.467629	No_known_hsa_target	17698	0.68	0.51	0.79
1517	1.39	8.07	0.47	0.1	7.84	0.22	8.31	0.3	0.00165442	0.00575788	0.163731	0.766205	hsa-miR-516-5p	11151	0.44	0.31	0.67
1926	1.35	8.09	0.44	0.11	7.88	0.22	8.31	0.11	0.00305761	0.00925131	0.193557	0.807888	No_known_hsa_target	11214	0.32	0.33	0.66
2872	-1.32	8.51	-0.4	0.06	8.71	0.07	8.31	0.12	0.00160371	0.00564533	0.0223691	0.330374	hsa-miR-92b_MM2	14407	-0.28	-0.49	-0.42
3226	1.72	7.92	0.78	0.18	7.53	0.06	8.31	0.14	0.00070417	0.00328614	0.0407143	0.395948	spike_control_b	14263	0.84	1.05	0.44
5319	1.29	8.13	0.37	0.07	7.94	0.2	8.31	0.26	0.00278731	0.00861182	0.26824	0.895464	No_known_hsa_target	13400	0.29	0.32	0.51
581	1.38	8.07	0.47	0.09	7.83	0.08	8.3	0.14	0.00129477	0.00488539	0.164012	0.764858	miRPlus_17834	17834	0.38	0.38	0.65
1192	-1.34	8.51	-0.43	0.07	8.72	0.05	8.3	0.11	0.0013182	0.00496265	0.0192024	0.293273	hsa-miR-92b_MM2	14407	-0.29	-0.52	-0.47
1327	1.76	7.89	0.82	0.11	7.48	0.05	8.3	0.15	0.00010304	0.00085069	0.0249807	0.330453	No_known_hsa_target	13262	0.92	0.6	0.94
3575	1.01	8.3	0.01	0.03	8.29	0.16	8.3	0.16	0.885522	0.915985	0.583332	115293824	hsa-miR-20a	11008	0	0.07	-0.04
4287	1.19	8.17	0.25	0.08	8.05	0.23	8.3	0.15	0.0187343	0.0404223	0.392314	111050969	hsa-miR-381	14306	0.19	0.16	0.41
4687	1.82	7.86	0.86	0.14	7.43	0.13	8.3	0.07	0.00015141	0.00113054	0.0222336	0.312573	No_known_hsa_target	13262	0.76	0.7	1.14
476	1.35	8.07	0.44	0.1	7.85	0.18	8.29	0.24	0.00249377	0.00789733	0.19967	0.8132	No_known_hsa_target	13395	0.49	0.24	0.58
3211	2.03	7.78	1.02	0.14	7.27	0.17	8.29	0.03	6.022e-05	0.00058475	0.0096994	0.179559	spike_control_f	14262	1.18	1.14	0.74
3606	1.4	8.05	0.48	0.16	7.81	0.19	8.29	0.05	0.00535222	0.0144853	0.152667	0.749942	No_known_hsa_target	11214	0.48	0.2	0.76
425	1.19	8.15	0.25	0.07	8.03	0.28	8.28	0.35	0.0170251	0.0374988	0.354561	104916336	hsa-miR-206	11007	0.11	0.36	0.28
1731	1.21	8.14	0.28	0.04	8	0.15	8.28	0.19	0.00673818	0.0175574	0.358393	105216252	hsa-miR-526c	13137	0.32	0.19	0.31
6678	-1.03	8.3	-0.05	0.11	8.33	0.11	8.28	0	0.609734	0.685301	0.279259	0.941606	hsa-miR-627	17625	-0.02	-0.26	0.13
2713	1.06	8.22	0.09	0.09	8.18	0.19	8.27	0.19	0.331473	0.423721	0.609446	119783293	No_known_hsa_target	17746	0.07	-0.06	0.25
3371	1.39	8.03	0.48	0.08	7.79	0.31	8.27	0.23	0.00100929	0.00417055	0.155586	0.756541	No_known_hsa_target	11245	0.41	0.38	0.64
3411	1.26	8.1	0.33	0.04	7.94	0.03	8.27	0.03	0.00266165	0.00830376	0.308015	0.966773	hsa-miR-526c	13137	0.33	0.27	0.39
6248	1.59	7.93	0.66	0.1	7.6	0.14	8.27	0.06	0.0002433	0.00159511	0.0599598	0.456837	No_known_hsa_target	17698	0.56	0.57	0.86
255	1.31	8.07	0.39	0.05	7.87	0.07	8.26	0.1	0.00153369	0.00549968	0.244009	0.856708	hsa-miR-382	11097	0.47	0.29	0.42
1033	1.06	8.22	0.09	0.02	8.17	0.15	8.26	0.13	0.217977	0.301587	0.578624	123854703	No_known_hsa_target	17746	0.05	0.12	0.1
1143	1.17	8.15	0.23	0.03	8.04	0.07	8.26	0.05	0.0148287	0.0335405	0.4089	113311753	No_known_hsa_target	13354	0.17	0.23	0.28
1270	1.3	8.07	0.38	0.1	7.88	0.23	8.26	0.19	0.00462663	0.0128104	0.233609	0.850867	hsa-miR-381_MM1	11221	0.2	0.4	0.54
3001	2.04	7.75	1.03	0.13	7.23	0.24	8.26	0.18	4.504e-05	0.00047594	0.00935565	0.176601	spike_control_f	14262	1.26	1.02	0.81
4681	2.09	7.73	1.06	0.06	7.2	0.18	8.26	0.17	6.31e-06	0.00011425	0.00791667	0.158806	spike_control_f	14262	1.17	1.02	0.99
4834	-1.01	8.27	-0.01	0.11	8.27	0.05	8.26	0.16	0.883455	0.914884	0.343882	0.994359	hsa-miR-193b	10987	0.06	-0.23	0.14
5286	1.46	7.99	0.54	0.12	7.71	0.23	8.26	0.12	0.00117029	0.00457518	0.110842	0.654534	No_known_hsa_target	11214	0.37	0.49	0.77
5313	1.06	8.21	0.09	0.08	8.17	0.16	8.26	0.08	0.330911	0.423325	0.609039	120531392	No_known_hsa_target	14316	0.01	-0.01	0.25
1966	1.52	7.95	0.6	0.28	7.65	0.31	8.25	0.03	0.0136968	0.0315431	0.0736994	0.51914	spike_control_b	14263	0.9	0.86	0.04
3639	1.31	8.05	0.39	0.02	7.85	0.27	8.25	0.28	0.00091299	0.00392539	0.227232	0.846922	No_known_hsa_target	13400	0.36	0.41	0.42
6073	1.06	8.21	0.08	0.14	8.17	0.13	8.25	0.16	0.468864	0.558347	0.51997	111351179	No_known_hsa_target	17746	0.07	-0.15	0.32
6232	-1.35	8.47	-0.43	0.07	8.68	0.09	8.25	0.15	0.00144947	0.00528796	0.0190089	0.291644	hsa-miR-92b_MM2	14407	-0.28	-0.53	-0.48
286	1.58	7.9	0.66	0.18	7.57	0.16	8.24	0.02	0.00165986	0.00576745	0.0621548	0.468777	spike_control_b	14263	0.87	0.82	0.3
1111	2.02	7.74	1.01	0.13	7.23	0.26	8.24	0.14	5.352e-05	0.00053604	0.0103586	0.185627	spike_control_f	14262	1.2	1.07	0.76
1935	1.23	8.09	0.3	0.03	7.94	0.06	8.24	0.09	0.00401229	0.0114004	0.328336	100291818	hsa-miR-382	11097	0.36	0.25	0.29
2779	1.14	8.15	0.19	0.03	8.05	0.24	8.24	0.22	0.0294817	0.0589109	0.446955	11834279	No_known_hsa_target	11235	0.14	0.19	0.24
1422	2.12	7.69	1.08	0.18	7.15	0.07	8.23	0.14	0.00011817	0.00093864	0.00670089	0.150602	miRPlus_17882	17882	1.23	0.72	1.3
5051	1.41	7.97	0.49	0.08	7.72	0.21	8.22	0.13	0.0008072	0.00359231	0.142499	0.737743	No_known_hsa_target	11245	0.41	0.41	0.65
6514	-1.03	8.24	-0.05	0.17	8.27	0.13	8.22	0.16	0.707046	0.769948	0.247235	0.916393	hsa-miR-193b	10987	0.02	-0.37	0.21
806	1.14	8.11	0.2	0.14	8.01	0.14	8.21	0.27	0.102856	0.163402	0.476488	121934501	hsa_SNORD4A	19604	0.16	-0.02	0.45
1290	1.65	7.85	0.72	0.05	7.49	0.07	8.21	0.08	5.288e-05	0.00053193	0.045689	0.410468	hsa-miR-296	19594	0.72	0.63	0.81
3318	1	8.21	0	0.06	8.21	0.02	8.21	0.08	0.979791	0.985363	0.530141	111889133	hsa-miR-627	17625	-0.12	0.08	0.04
4097	1.27	8.04	0.35	0.15	7.87	0.07	8.21	0.14	0.0184226	0.0398969	0.274168	0.906252	No_known_hsa_target	16528	0.23	0.16	0.64
4744	1.24	8.06	0.31	0.2	7.91	0.11	8.21	0.31	0.0579757	0.101842	0.296013	0.947243	No_known_hsa_target	17422	0.1	0.12	0.7
6151	1.98	7.72	0.99	0.18	7.22	0.25	8.21	0.13	0.00019854	0.00136837	0.0122306	0.208604	spike_control_f	14262	1.3	0.99	0.67
6586	1.6	7.87	0.68	0.17	7.53	0.08	8.21	0.11	0.00119098	0.00463426	0.0652292	0.483286	spike_control_b	14263	0.75	0.93	0.35
271	1.97	7.71	0.98	0.07	7.22	0.15	8.2	0.09	1.311e-05	0.00020311	0.0128854	0.214864	internal_control	-1	1.09	1.01	0.85
496	1.54	7.88	0.63	0.2	7.57	0.22	8.2	0.03	0.00316657	0.00949971	0.0734107	0.519831	spike_control_b	14263	0.8	0.85	0.23
1951	2.01	7.7	1.01	0.15	7.19	0.24	8.2	0.09	8.723e-05	0.00075734	0.010061	0.183225	internal_control	-1	1.2	1.12	0.71
2970	1.66	7.84	0.73	0.06	7.47	0.13	8.2	0.14	6.263e-05	0.00060158	0.0441101	0.406612	hsa-miR-296	19594	0.78	0.6	0.81
3136	1.2	8.07	0.26	0.13	7.94	0.27	8.2	0.15	0.0414705	0.0776272	0.386906	11007663	miRPlus_17894	17894	0.14	0.11	0.52
4074	1.37	7.98	0.45	0.06	7.75	0.31	8.2	0.29	0.00082122	0.00363304	0.186637	0.801918	No_known_hsa_target	13470	0.48	0.34	0.54
4998	1.05	8.16	0.07	0.1	8.13	0.07	8.2	0.03	0.448314	0.538939	0.61944	117888417	hsa-miR-627	17625	-0.09	0.04	0.26
5077	1.31	8.01	0.39	0.02	7.82	0.23	8.2	0.25	0.00104068	0.00423731	0.23964	0.854766	No_known_hsa_target	11253	0.42	0.35	0.39
6166	1.69	7.82	0.76	0.14	7.44	0.1	8.2	0.08	0.00034697	0.00202858	0.041378	0.397229	spike_control_b	14263	0.96	0.83	0.48
6367	1.76	7.79	0.82	0.15	7.38	0.12	8.2	0.17	0.00027877	0.00173298	0.0280729	0.352617	No_known_hsa_target	13262	0.78	0.58	1.09
848	-1.1	8.26	-0.14	0.11	8.33	0.05	8.19	0.11	0.177154	0.254539	0.243513	0.911649	hsa-miR-510	11142	-0.01	-0.04	-0.37
2394	1.48	7.9	0.57	0.07	7.62	0.29	8.19	0.24	0.00032089	0.00191676	0.0948452	0.600716	No_known_hsa_target	13470	0.55	0.45	0.71
3293	-1.05	8.23	-0.07	0.14	8.26	0.21	8.19	0.33	0.539045	0.623582	0.298985	0.962251	No_known_hsa_target	14438	-0.29	0.2	-0.11
2491	-1.1	8.25	-0.14	0.14	8.31	0.19	8.18	0.14	0.232764	0.319154	0.220312	0.88759	hsa-let-7a_MM1	17687	-0.13	0.1	-0.38
3690	1.12	8.09	0.17	0.07	8.01	0.15	8.18	0.22	0.0723435	0.122327	0.490393	123935314	hsa-miR-642	17305	0.23	0.02	0.24
1613	-1.01	8.18	-0.01	0.13	8.18	0.33	8.17	0.45	0.936684	0.953715	0.415287	10436537	No_known_hsa_target	14438	-0.22	0.23	-0.03
2371	1.93	7.7	0.95	0.13	7.22	0.21	8.17	0.09	8.188e-05	0.00072495	0.0151429	0.242286	internal_control	-1	1.12	1.05	0.68
2450	1.43	7.91	0.52	0.06	7.65	0.33	8.17	0.27	0.00036285	0.00208945	0.129228	0.700331	No_known_hsa_target	17511	0.58	0.41	0.57
3030	1.19	8.04	0.25	0.05	7.91	0.09	8.17	0.13	0.0117346	0.0276594	0.387682	110157294	No_known_hsa_target	13205	0.19	0.21	0.36
3064	1.37	7.95	0.45	0.2	7.72	0.3	8.17	0.11	0.0136703	0.0315144	0.168156	0.773979	No_known_hsa_target	17422	0.85	0.23	0.28
4715	1.41	7.93	0.5	0.08	7.68	0.06	8.17	0.12	0.00083295	0.00366911	0.142836	0.73722	No_known_hsa_target	13424	0.49	0.35	0.64
6139	1.16	8.06	0.22	0.03	7.95	0.17	8.17	0.15	0.0183233	0.0397458	0.418768	114815177	No_known_hsa_target	11235	0.15	0.23	0.26
6462	2.21	7.59	1.15	0.16	7.02	0.16	8.17	0.13	5.276e-05	0.00053157	0.00555952	0.13685	miRPlus_17882	17882	1.16	0.86	1.41
6571	1.98	7.67	0.98	0.16	7.18	0.27	8.17	0.11	0.0001337	0.00103153	0.0123735	0.209975	spike_control_f	14262	1.23	1.04	0.68
2156	1.31	7.96	0.39	0.05	7.77	0.11	8.16	0.07	0.00157799	0.00560767	0.242379	0.855906	No_known_hsa_target	13395	0.48	0.3	0.39
2176	1.58	7.83	0.66	0.18	7.5	0.17	8.16	0.02	0.00160041	0.00564259	0.0623869	0.47	spike_control_b	14263	0.88	0.79	0.31
2823	1.17	8.05	0.23	0.02	7.93	0.08	8.16	0.09	0.0131866	0.0305775	0.402275	112449667	No_known_hsa_target	13354	0.28	0.19	0.22
3154	-1.07	8.21	-0.1	0.07	8.26	0.01	8.16	0.07	0.255372	0.343977	0.24146	0.911067	hsa-miR-193b	10987	-0.04	-0.24	0
4171	-1.08	8.22	-0.12	0.07	8.28	0.18	8.16	0.17	0.171148	0.247337	0.285174	0.949168	hsa-let-7a_MM1	17687	-0.24	-0.01	-0.1
4208	-1.18	8.28	-0.24	0.12	8.4	0.05	8.16	0.12	0.0464285	0.0851761	0.117359	0.748955	hsa-miR-510	11142	-0.16	-0.07	-0.48
5516	1.28	7.98	0.35	0.02	7.81	0.15	8.16	0.16	0.00167151	0.00579893	0.278787	0.914771	No_known_hsa_target	13395	0.38	0.32	0.36
6376	1.56	7.84	0.65	0.17	7.51	0.08	8.16	0.1	0.00159574	0.00563497	0.0689524	0.497167	spike_control_b	14263	0.83	0.8	0.3
811	-1.13	8.24	-0.18	0.05	8.33	0.15	8.15	0.19	0.0419253	0.0783867	0.133109	0.777142	hsa-let-7a_MM1	17687	-0.14	-0.27	-0.13
3035	1.34	7.94	0.42	0.1	7.73	0.07	8.15	0.14	0.0027034	0.00839986	0.22083	0.834634	No_known_hsa_target	13424	0.42	0.25	0.58
4503	1.17	8.04	0.23	0.05	7.92	0.07	8.15	0.11	0.0166574	0.0368944	0.406442	113096894	No_known_hsa_target	13354	0.28	0.14	0.26
1336	1.46	7.87	0.54	0.22	7.6	0.22	8.14	0	0.00903598	0.02239	0.100835	0.621091	spike_control_b	14263	0.78	0.75	0.1
1350	1.27	7.97	0.35	0.09	7.8	0.06	8.14	0.12	0.00607638	0.0161205	0.296644	0.947908	No_known_hsa_target	13205	0.37	0.18	0.49
5091	1.21	8	0.27	0.05	7.87	0.02	8.14	0.08	0.00896405	0.0222446	0.36964	107114273	hsa-miR-526c	13137	0.27	0.18	0.37
38	-1.04	8.16	-0.06	0.03	8.19	0.07	8.13	0.09	0.424961	0.517105	0.41664	104470896	hsa-miR-519e*	13132	-0.05	-0.1	-0.02
714	1.36	7.91	0.45	0.12	7.69	0.16	8.13	0.12	0.00300737	0.00914457	0.18515	0.799621	No_known_hsa_target	13470	0.47	0.23	0.64
1054	-1.08	8.19	-0.12	0.17	8.25	0.14	8.13	0.06	0.353919	0.445965	0.260735	0.927549	hsa-miR-196a	10990	-0.01	0.1	-0.44
4749	1.31	7.93	0.39	0.07	7.74	0.2	8.13	0.27	0.00210811	0.00688029	0.24935	0.862837	No_known_hsa_target	14402	0.43	0.26	0.5
4961	1.06	8.09	0.08	0.12	8.05	2.25	8.13	2.27	0.42057	0.513114	0.591317	115816089	hsa-miR-570	14863	-0.14	0.13	0.26
5851	-1.13	8.22	-0.18	0.11	8.31	0.1	8.13	0.06	0.0968454	0.155434	0.166257	0.843844	hsa-let-7a_MM1	17687	-0.22	0.03	-0.36
1717	1.27	7.94	0.35	0.04	7.77	0.27	8.12	0.29	0.00218203	0.00707003	0.284509	0.924964	No_known_hsa_target	11253	0.4	0.27	0.37
1718	-1.06	8.16	-0.08	0.03	8.2	0.09	8.12	0.07	0.267205	0.356486	0.386542	102710953	hsa-miR-519e*	13132	-0.04	-0.06	-0.14
2010	1.08	8.07	0.11	0.07	8.01	0.13	8.12	0.16	0.201337	0.282756	0.562214	123879755	hsa-miR-642	17305	0.25	0.03	0.04
2386	1.67	7.75	0.74	0.18	7.38	0.1	8.12	0.17	0.00084133	0.00369222	0.0475431	0.416545	internal_control	-1	0.86	0.97	0.4
5792	-1.06	8.16	-0.09	0.08	8.2	0.11	8.12	0.19	0.313806	0.407415	0.33933	0.993162	No_known_hsa_target	17335	-0.13	0.07	-0.2
6129	1.28	7.94	0.36	0.08	7.76	0.32	8.12	0.36	0.00376893	0.010884	0.27903	0.912892	hsa-miR-208	5730	0.39	0.21	0.48
6330	1.69	7.74	0.76	0.11	7.36	0.16	8.12	0.17	0.00015568	0.00115093	0.0369762	0.382866	hsa-miR-296	19594	0.83	0.54	0.91
6557	1.24	7.97	0.31	0.04	7.81	0.18	8.12	0.14	0.00413938	0.0116696	0.29571	0.946722	hsa-miR-516-5p	11151	0.36	0.35	0.22
1355	1.32	7.91	0.4	0.07	7.71	0.15	8.11	0.22	0.00181036	0.00613187	0.240786	0.854319	No_known_hsa_target	13424	0.39	0.29	0.52
2528	-1.13	8.21	-0.18	0.13	8.3	0.08	8.11	0.05	0.110105	0.172836	0.154351	0.820601	hsa-miR-510	11142	-0.26	0.07	-0.35
6274	1.23	7.96	0.3	0.09	7.82	0.13	8.11	0.09	0.0106203	0.0255253	0.34803	103484956	miRPlus_17859	17859	0.33	0.13	0.43
330	1.07	8.05	0.1	0.08	8	0.1	8.1	0.12	0.253151	0.341395	0.576546	122538501	hsa-miR-642	17305	0.25	0.04	0
1321	2.09	7.57	1.07	0.07	7.04	0.2	8.1	0.14	9.05e-06	0.00015015	0.00740774	0.155078	spike_control_f	14262	1.21	1.03	0.96
1474	-1.03	8.12	-0.04	0.17	8.14	0.15	8.1	0.06	0.743698	0.801934	0.233693	0.903059	hsa-miR-193b	10987	-0.05	-0.33	0.27
2734	-1.07	8.15	-0.1	0.11	8.2	0.12	8.1	0.04	0.314557	0.407877	0.297692	0.9627	hsa-miR-196a	10990	-0.09	0.09	-0.3
3008	1.3	7.91	0.38	0.11	7.72	0.13	8.1	0.16	0.00611454	0.0161898	0.250512	0.865077	No_known_hsa_target	13383	0.41	0.17	0.56
4594	1.15	8.01	0.2	0.05	7.91	0.15	8.1	0.2	0.030912	0.0612408	0.440737	117857143	miRPlus_17859	17859	0.27	0.1	0.23
5921	-1.11	8.18	-0.15	0.17	8.26	0.33	8.1	0.3	0.245492	0.332804	0.142063	0.801562	hsa-miR-16	10967	-0.15	-0.45	0.14
1531	2.05	7.58	1.03	0.12	7.06	0.22	8.09	0.11	3.724e-05	0.00041639	0.009	0.172308	spike_control_f	14262	1.19	1.12	0.79
1546	1.7	7.71	0.77	0.18	7.32	0.14	8.09	0.2	0.00073764	0.0033882	0.0410729	0.396566	spike_control_b	14263	0.9	1	0.42
6310	1.25	7.93	0.32	0.2	7.77	0.24	8.09	0.19	0.0520666	0.0932638	0.295226	0.945624	hsa-miR-381_MM1	11221	0.28	0	0.69
770	1.32	7.88	0.41	0.06	7.68	0.17	8.08	0.21	0.00136662	0.00507949	0.231604	0.851411	No_known_hsa_target	17511	0.44	0.29	0.48
1328	1.29	7.89	0.37	0.15	7.71	0.09	8.08	0.16	0.0152058	0.0342001	0.25339	0.870987	No_known_hsa_target	13383	0.44	0.08	0.6
4241	-1.13	8.17	-0.18	0.22	8.26	0.31	8.08	0.21	0.272074	0.362062	0.120024	0.7545	hsa-miR-16	10967	-0.18	-0.56	0.22
4414	-1.07	8.13	-0.09	0.08	8.17	0.09	8.08	0.11	0.282584	0.373446	0.332137	0.988906	hsa-miR-196a	10990	-0.07	0.03	-0.25
4650	1.71	7.69	0.78	0.11	7.3	0.2	8.08	0.19	0.00013433	0.00103402	0.033125	0.363725	hsa-miR-296	19594	0.85	0.56	0.91
4688	1.33	7.87	0.41	0.16	7.67	0.18	8.08	0.16	0.012189	0.0285798	0.212915	0.827046	No_known_hsa_target	13383	0.37	0.14	0.71
5777	1.3	7.89	0.38	0.16	7.7	0.23	8.08	0.1	0.0157848	0.0352873	0.233746	0.850905	No_known_hsa_target	16528	0.31	0.14	0.7
163	1.5	7.78	0.59	0.16	7.48	0.02	8.07	0.16	0.00200449	0.00661281	0.0944985	0.600785	miRPlus_17900	17900	0.66	0.28	0.82
1410	1.35	7.86	0.43	0.15	7.65	0.07	8.07	0.08	0.00690274	0.0179167	0.196795	0.811325	No_known_hsa_target	17465	0.4	0.19	0.69
1415	1.2	7.94	0.26	0.15	7.81	0.09	8.07	0.16	0.0543877	0.0966636	0.32281	0.99417	No_known_hsa_target	17587	0.43	0.4	-0.05
2668	1.05	8.04	0.07	0.05	8	0.24	8.07	0.26	0.330278	0.422898	0.610938	120751788	No_known_hsa_target	17399	-0.02	0.11	0.14
4710	1.26	7.9	0.34	0.11	7.73	0.12	8.07	0.15	0.00927731	0.0228952	0.296576	0.94814	No_known_hsa_target	13205	0.31	0.17	0.54
4973	-1.05	8.11	-0.06	0.12	8.14	0.2	8.07	0.32	0.521995	0.608677	0.331917	0.988688	No_known_hsa_target	14438	-0.29	0.12	-0.02
949	1.09	8	0.13	0.05	7.93	0.09	8.06	0.1	0.119459	0.185054	0.532173	125358374	hsa-miR-637	17354	0.21	0.04	0.13
6094	-1.08	8.11	-0.12	0.1	8.17	0.12	8.06	0.09	0.228939	0.314929	0.278609	0.940357	hsa-miR-196a	10990	-0.08	0.04	-0.31
6395	1.46	7.79	0.54	0.12	7.51	0.03	8.06	0.1	0.00113815	0.00448876	0.11179	0.656096	No_known_hsa_target	13424	0.51	0.36	0.76
37	1.38	7.81	0.47	0.1	7.58	0.09	8.05	0.19	0.00181365	0.00613602	0.167368	0.772466	No_known_hsa_target	11253	0.38	0.34	0.67
992	-1.36	8.28	-0.45	0.19	8.5	0.13	8.05	0.18	0.0135617	0.0312854	0.0267262	0.374167	hsa-miR-30c	17502	-0.3	-0.83	-0.21
3523	1.5	7.76	0.58	0.18	7.47	0.06	8.05	0.2	0.00310413	0.00936676	0.0962917	0.606448	miRPlus_17900	17900	0.68	0.23	0.83
4352	-1.26	8.22	-0.33	0.14	8.39	0.19	8.05	0.19	0.0186561	0.0403244	0.0522827	0.547259	hsa-miR-30c	17502	-0.24	-0.62	-0.15
4791	1.24	7.89	0.31	0.11	7.74	0.13	8.05	0.14	0.0148149	0.0335206	0.332945	10114783	No_known_hsa_target	17736	0.24	0.16	0.53
5888	-1.06	8.09	-0.08	0.15	8.13	0.15	8.05	0.15	0.495337	0.584613	0.267664	0.931486	hsa-miR-510	11142	-0.27	0.22	-0.2
6390	1.31	7.86	0.39	0.15	7.66	0.18	8.05	0.09	0.0110576	0.0264063	0.231534	0.852087	No_known_hsa_target	13205	0.28	0.2	0.68
1130	1.23	7.88	0.3	0.1	7.73	0.05	8.04	0.11	0.0132538	0.0307123	0.33932	101841447	No_known_hsa_target	13348	0.24	0.17	0.5
2810	1.24	7.89	0.31	0.04	7.73	0.25	8.04	0.25	0.00388526	0.0111434	0.324884	0.997815	No_known_hsa_target	13348	0.37	0.25	0.3
4866	2.42	7.4	1.28	0.22	6.76	0.2	8.04	0.02	0.00010807	0.00087813	0.00206101	0.0665865	No_known_hsa_target	11229	1.42	0.85	1.56
5203	1.4	7.8	0.48	0.09	7.56	0.09	8.04	0.16	0.00105202	0.00426649	0.160847	0.764961	miRPlus_17900	17900	0.55	0.31	0.59
2672	-1.26	8.2	-0.34	0.22	8.37	0.22	8.03	0.19	0.0549393	0.0973925	0.0597604	0.576169	hsa-miR-30c	17502	-0.22	-0.77	-0.03
881	-1.11	8.09	-0.15	0.19	8.16	0.25	8.02	0.15	0.296856	0.388863	0.107891	0.728673	hsa-miR-16	10967	-0.27	-0.4	0.23
4770	1.35	7.8	0.43	0.13	7.59	0.02	8.02	0.15	0.00434761	0.012153	0.194667	0.809505	No_known_hsa_target	17465	0.31	0.3	0.69
5370	1.06	7.97	0.09	0.09	7.93	0.09	8.02	0.18	0.325578	0.418298	0.605289	11982584	hsa-miR-642	17305	0.26	-0.05	0.06
6361	2.09	7.49	1.06	0.09	6.95	0.04	8.02	0.08	1.306e-05	0.00020311	0.00741667	0.154783	spike_control_f	14262	1.24	0.95	1.01
1843	1.39	7.77	0.48	0.1	7.54	0.05	8.01	0.14	0.00156172	0.00556751	0.161643	0.763882	miRPlus_17900	17900	0.48	0.3	0.65
2561	-1.19	8.13	-0.25	0.16	8.26	0.2	8.01	0.12	0.0702218	0.119354	0.0720521	0.625568	hsa-miR-16	10967	-0.32	-0.49	0.06
3069	1.34	7.8	0.42	0.11	7.59	0.19	8.01	0.3	0.0030774	0.00930161	0.201811	0.812564	No_known_hsa_target	14402	0.3	0.34	0.63
3206	1.59	7.67	0.67	0.11	7.34	1.06	8.01	1.05	0.00035139	0.00204801	0.0579271	0.451066	No_known_hsa_target	13410	0.49	0.63	0.88
3398	-1.09	8.07	-0.12	0.04	8.13	0.05	8.01	0.07	0.128283	0.196594	0.28076	0.944299	hsa-miR-519e*	13132	-0.05	-0.14	-0.18
6183	1.18	7.89	0.24	0.08	7.77	0.06	8.01	0.1	0.0225168	0.0468751	0.414193	114072951	No_known_hsa_target	13354	0.21	0.12	0.38
691	1.98	7.51	0.99	0.1	7.02	0.23	8	0.16	2.932e-05	0.00036219	0.0121384	0.208619	internal_control	-1	1.19	0.89	0.87
1389	1.32	7.8	0.4	0.05	7.6	0.14	8	0.17	0.00121218	0.00469771	0.232765	0.850098	No_known_hsa_target	14402	0.44	0.31	0.47
2795	1.33	7.79	0.41	0.13	7.58	0.09	8	0.17	0.00637884	0.0167444	0.210702	0.825609	No_known_hsa_target	13198	0.5	0.15	0.59
4475	1.3	7.81	0.38	0.08	7.63	0.12	8	0.15	0.00339693	0.010034	0.26915	0.896278	No_known_hsa_target	13198	0.36	0.24	0.53
4490	1.25	7.84	0.32	0.07	7.67	0.21	8	0.26	0.00518238	0.014088	0.310101	0.971959	No_known_hsa_target	13348	0.4	0.19	0.39
5078	-1.1	8.07	-0.14	0.06	8.14	0.08	8	0.11	0.100045	0.15973	0.232808	0.901712	hsa-miR-519e*	13132	-0.04	-0.14	-0.25
5989	1.03	7.98	0.04	0.1	7.96	0.13	8	0.17	0.652071	0.722135	0.554701	113784799	hsa-miR-637	17354	-0.12	0.02	0.23
2417	1.28	7.81	0.36	0.16	7.63	0.1	7.99	0.07	0.020386	0.0432159	0.258534	0.878781	No_known_hsa_target	16528	0.21	0.17	0.68
3111	1.29	7.8	0.37	0.07	7.62	0.06	7.99	0.09	0.00294582	0.00899333	0.274622	0.906415	No_known_hsa_target	17736	0.34	0.26	0.5
4459	1.09	7.93	0.12	0.05	7.87	0.16	7.99	0.11	0.138773	0.209093	0.540254	12512	No_known_hsa_target	11235	0.07	0.06	0.23
4775	1.14	7.9	0.19	0.13	7.81	0.09	7.99	0.11	0.1015	0.161632	0.443098	118065821	No_known_hsa_target	17587	0.3	0.33	-0.06
6028	1.07	7.95	0.09	0.11	7.9	0.1	7.99	0.12	0.350263	0.442355	0.609893	118839251	No_known_hsa_target	17399	-0.07	0.04	0.3
6368	1.33	7.79	0.41	0.16	7.58	0.21	7.99	0.17	0.0103362	0.0249493	0.21451	0.827978	No_known_hsa_target	13383	0.38	0.15	0.69
2629	1.12	7.9	0.17	0.08	7.81	0.1	7.98	0.16	0.0725584	0.122621	0.489195	123865486	hsa-miR-637	17354	0.21	0.02	0.28
737	1.27	7.79	0.35	0.15	7.62	0.18	7.97	0.19	0.018818	0.040583	0.267555	0.893623	No_known_hsa_target	16528	0.23	0.16	0.66
4348	1	7.97	0	0.11	7.96	0.12	7.97	0.24	0.960891	0.972175	0.466429	108456747	No_known_hsa_target	17399	-0.19	0.21	0
6370	1.5	7.68	0.58	0.09	7.39	0.29	7.97	0.2	0.00040489	0.00223753	0.0939806	0.600333	No_known_hsa_target	13449	0.73	0.42	0.6
6455	1.26	7.81	0.33	0.1	7.64	0.1	7.97	0.19	0.00860181	0.0214927	0.259769	0.881641	No_known_hsa_target	17587	0.48	0.35	0.15
4112	-1.14	8.05	-0.19	0.17	8.15	0.18	7.96	0.12	0.156015	0.229313	0.130607	0.768546	No_known_hsa_target	17335	-0.27	0.14	-0.44
4309	1.03	7.94	0.04	0.04	7.92	0.08	7.96	0.12	0.608807	0.684373	0.623128	118121862	hsa-miR-637	17354	0.08	-0.04	0.07
6032	-1.36	8.18	-0.44	0.19	8.41	0.24	7.96	0.2	0.0141474	0.0323063	0.0272158	0.37944	hsa-miR-30c	17502	-0.33	-0.82	-0.18
6471	1.32	7.76	0.4	0.13	7.56	0.12	7.96	0.13	0.00695234	0.0180176	0.227601	0.846888	No_known_hsa_target	17736	0.36	0.2	0.65
6496	1.2	7.83	0.26	0.14	7.7	0.25	7.96	0.23	0.0473017	0.0865416	0.378315	108690894	miRPlus_17894	17894	0.11	0.12	0.54
5673	-1.06	8	-0.09	0.13	8.04	0.13	7.95	0.12	0.389547	0.482535	0.200086	0.873104	hsa-miR-125b	10929	-0.12	-0.29	0.14
6546	2.53	7.28	1.34	0.13	6.61	0.07	7.95	0.09	1.107e-05	0.0001784	0.00141667	0.0520219	No_known_hsa_target	11229	1.41	1.08	1.52
706	1.58	7.61	0.66	0.15	7.28	0.22	7.94	0.11	0.00079567	0.00355202	0.0676533	0.491492	internal_control	-1	0.83	0.78	0.37
895	1.23	7.78	0.3	0.13	7.63	0.1	7.94	0.07	0.0220036	0.0459207	0.334683	101218272	No_known_hsa_target	13381	0.25	0.11	0.55
1584	1.46	7.66	0.55	0.08	7.39	0.07	7.94	0.02	0.00050302	0.00260622	0.109939	0.650343	No_known_hsa_target	17519	0.56	0.39	0.68
3090	1.38	7.7	0.47	0.12	7.47	0.03	7.94	0.11	0.0028065	0.00864727	0.168052	0.774561	No_known_hsa_target	17465	0.54	0.23	0.64
3095	1.2	7.8	0.26	0.1	7.68	0.16	7.93	0.23	0.022965	0.0476704	0.348387	103545334	No_known_hsa_target	17587	0.35	0.35	0.07
3186	2.55	7.25	1.35	0.09	6.58	0.05	7.93	0.05	3.02e-06	6.403e-05	0.00120833	0.0472093	No_known_hsa_target	11229	1.43	1.18	1.43
6155	1.33	7.73	0.42	0.17	7.52	0.1	7.93	0.16	0.0118491	0.02789	0.200384	0.812661	No_known_hsa_target	13198	0.5	0.09	0.66
979	1.37	7.69	0.46	0.14	7.46	0.05	7.92	0.1	0.00460905	0.0127776	0.171786	0.782114	hsa-miR-601	17498	0.48	0.2	0.69
1115	1.26	7.75	0.34	0.12	7.58	0.11	7.91	0.11	0.0126675	0.0295123	0.301503	0.955257	No_known_hsa_target	13198	0.36	0.11	0.54
1431	1.28	7.72	0.36	0.08	7.54	0.04	7.91	0.08	0.004093	0.0115713	0.278841	0.914054	No_known_hsa_target	17736	0.28	0.27	0.53
2575	1.2	7.78	0.27	0.12	7.65	0.08	7.91	0.08	0.0327941	0.0641851	0.384006	10962277	No_known_hsa_target	13381	0.24	0.06	0.49
4255	1.19	7.78	0.26	0.11	7.65	0.12	7.91	0.06	0.0271799	0.0549321	0.395915	111506706	No_known_hsa_target	13381	0.2	0.11	0.46
4841	1.45	7.64	0.54	0.16	7.38	0.77	7.91	0.88	0.00294868	0.0089946	0.118847	0.672264	No_known_hsa_target	11260	0.23	0.76	0.61
6214	-1.29	8.1	-0.37	0.08	8.28	0.08	7.91	0.15	0.00340674	0.0100586	0.0317902	0.420532	hsa-miR-584	17423	-0.28	-0.52	-0.3
6450	1.31	7.71	0.39	0.08	7.52	0.07	7.91	0.02	0.00243192	0.00773793	0.238927	0.854492	No_known_hsa_target	17465	0.3	0.33	0.54
6653	-1.05	7.94	-0.07	0.12	7.98	0.12	7.91	0.24	0.498551	0.587368	0.322698	0.979905	No_known_hsa_target	14438	-0.3	0.13	-0.03
1506	2.42	7.26	1.27	0.1	6.62	0.09	7.9	0.03	6.6e-06	0.00011789	0.00242113	0.076385	No_known_hsa_target	11229	1.35	1.07	1.4
2482	1.35	7.69	0.43	0.09	7.48	0.05	7.9	0.06	0.00186113	0.00625027	0.207866	0.824106	hsa-let-7e	17751	0.4	0.3	0.59
2659	1.36	7.68	0.44	0.1	7.46	0.04	7.9	0.13	0.0022318	0.00719658	0.196945	0.811447	hsa-miR-601	17498	0.47	0.25	0.6
4468	1.29	7.72	0.37	0.07	7.53	0.16	7.9	0.09	0.0028674	0.00878657	0.272805	0.905309	No_known_hsa_target	13480	0.33	0.27	0.51
6378	1.3	7.71	0.38	0.18	7.52	0.24	7.9	0.12	0.0220953	0.0460871	0.231725	0.850924	No_known_hsa_target	13201	0.21	0.19	0.75
6429	1.4	7.66	0.48	0.08	7.42	0.07	7.9	0.14	0.00077676	0.00350794	0.158189	0.760938	No_known_hsa_target	14402	0.57	0.33	0.55
2313	-1.07	7.94	-0.1	0.13	7.99	0.16	7.89	0.09	0.368437	0.460889	0.20183	0.877296	hsa-miR-125b	10929	-0.09	-0.32	0.13
4857	-1.15	7.99	-0.2	0.28	8.09	0.26	7.89	0.14	0.293792	0.385527	0.0833854	0.663922	hsa-miR-100	19581	-0.29	-0.63	0.32
5842	1.37	7.67	0.45	0.1	7.44	0.09	7.89	0.05	0.00199956	0.00660621	0.180796	0.795124	hsa-let-7e	17751	0.37	0.34	0.65
6424	1.54	7.58	0.63	0.16	7.26	0.03	7.89	0.16	0.00149627	0.00539429	0.0789316	0.541245	No_known_hsa_target	17422	0.7	0.32	0.86
4130	1.29	7.7	0.36	0.15	7.52	0.17	7.88	0.27	0.0162871	0.0362535	0.261915	0.885793	No_known_hsa_target	17511	0.38	0.09	0.63
4588	1.68	7.5	0.75	0.11	7.13	0.07	7.88	0.17	0.00016472	0.00119793	0.0380833	0.388346	No_known_hsa_target	17596	0.87	0.53	0.85
4865	-1.05	7.92	-0.08	0.09	7.95	0.13	7.88	0.05	0.404503	0.497759	0.367829	101511704	hsa-miR-98	11182	0	0.03	-0.26
1108	1.33	7.66	0.41	0.04	7.46	0.17	7.87	0.13	0.00099151	0.0041231	0.223034	0.838719	No_known_hsa_target	13480	0.39	0.35	0.5
1497	-1.17	7.98	-0.23	0.27	8.1	0.29	7.87	0.1	0.224875	0.309854	0.0753824	0.631633	hsa-miR-100	19581	-0.3	-0.65	0.27
1924	1.02	7.85	0.03	0.07	7.83	0.06	7.87	0.12	0.66953	0.738887	0.601534	116593885	hsa-miR-500	11132	0.16	0.01	-0.07
2012	1.53	7.56	0.62	0.07	7.25	0.03	7.87	0.08	0.00019341	0.00134543	0.0788705	0.541379	No_known_hsa_target	17337	0.71	0.48	0.66
3993	-1.08	7.92	-0.11	0.1	7.98	0.03	7.87	0.12	0.258155	0.347099	0.197937	0.872223	hsa-miR-125b	10929	-0.1	-0.3	0.07
332	1.45	7.59	0.54	0.08	7.32	0.04	7.86	0.09	0.00048821	0.00255513	0.116893	0.667959	No_known_hsa_target	17337	0.62	0.38	0.62
354	-1.01	7.86	-0.02	0.11	7.87	0.11	7.86	0.11	0.869704	0.903309	0.474749	108772929	No_known_hsa_target	14456	0.15	0.02	-0.21
869	-1.22	8	-0.28	0.06	8.14	0.1	7.86	0.12	0.00909101	0.0225037	0.0571146	0.567766	hsa-miR-20a	10999	-0.21	-0.22	-0.41
2432	-1.09	7.93	-0.12	0.06	7.99	0.05	7.86	0.05	0.132929	0.202166	0.272073	0.934251	No_known_hsa_target	17335	-0.22	-0.03	-0.12
3714	1.06	7.82	0.08	0.06	7.78	0.08	7.86	0.1	0.302575	0.395353	0.597754	121003153	No_known_hsa_target	14456	0.19	0.09	-0.03
2034	1.05	7.81	0.07	0.07	7.78	0.1	7.85	0.12	0.39809	0.491487	0.61764	119822699	No_known_hsa_target	14456	0.16	0.11	-0.07
4162	1.4	7.61	0.49	0.14	7.36	0.05	7.85	0.16	0.00331394	0.00984948	0.151851	0.748672	hsa-let-7e	17751	0.46	0.26	0.75
244	1.06	7.8	0.09	0.04	7.75	0.16	7.84	0.13	0.239632	0.326373	0.581411	12328965	hsa-miR-500	11132	0.01	0.12	0.14
1228	1.52	7.54	0.6	0.15	7.24	0.06	7.84	0.15	0.0014083	0.00517429	0.0786994	0.540757	No_known_hsa_target	17596	0.52	0.4	0.9
2549	-1.25	8	-0.32	0.07	8.16	0.14	7.84	0.14	0.00590282	0.0157346	0.0410134	0.47601	hsa-miR-20a	10999	-0.28	-0.22	-0.46
5292	-1	7.84	0	0.12	7.84	0.12	7.84	0.1	0.99417	0.996394	0.359658	100662224	hsa-miR-191	10985	-0.02	-0.21	0.22
2908	1.64	7.48	0.72	0.12	7.12	0.17	7.83	0.16	0.00027001	0.00170375	0.0443512	0.406049	No_known_hsa_target	17596	0.93	0.52	0.69
3264	1.42	7.58	0.51	0.12	7.33	0.05	7.83	0.17	0.00173147	0.00595192	0.135232	0.719525	No_known_hsa_target	17519	0.5	0.31	0.72
4229	-1.2	7.96	-0.27	0.01	8.1	0.16	7.83	0.17	0.00626125	0.0165197	0.0605283	0.578592	hsa-miR-20a	10999	-0.25	-0.26	-0.29
5260	1.28	7.65	0.36	0.08	7.47	0.13	7.83	0.15	0.00397417	0.0113115	0.279001	0.913244	hsa-miR-17-3p_MM1	19600	0.28	0.28	0.52
802	1.41	7.57	0.5	0.1	7.32	0.07	7.82	0.06	0.0011602	0.00455444	0.140902	0.734	hsa-let-7e	17751	0.43	0.37	0.69
2788	1.26	7.65	0.33	0.07	7.49	0.09	7.82	0.02	0.00485949	0.0133398	0.310476	0.972227	No_known_hsa_target	13480	0.35	0.2	0.45
4944	1.49	7.54	0.57	0.11	7.25	0.04	7.82	0.14	0.00063752	0.00307987	0.0946816	0.600812	No_known_hsa_target	17519	0.57	0.39	0.76
5394	1.03	7.8	0.04	0.11	7.78	0.12	7.82	0.13	0.677055	0.745142	0.565152	114151488	No_known_hsa_target	14456	0.21	0.06	-0.16
5935	1.18	7.7	0.24	0.07	7.58	0.05	7.82	0.12	0.0200744	0.0427439	0.401551	11234055	No_known_hsa_target	13381	0.32	0.1	0.29
4339	1.39	7.57	0.48	0.1	7.33	0.06	7.81	0.06	0.00160582	0.00564979	0.162019	0.763513	hsa-miR-601	17498	0.57	0.27	0.6
5909	-1.23	7.96	-0.3	0.05	8.11	0.19	7.81	0.2	0.00589861	0.0157346	0.0494018	0.528631	hsa-miR-20a	10999	-0.28	-0.21	-0.39
3177	-1.21	7.94	-0.28	0.16	8.08	0.17	7.8	0.11	0.0505266	0.0912247	0.0669286	0.606146	hsa-miR-100	19581	-0.31	-0.54	0.02
5026	1.42	7.54	0.5	0.48	7.29	1.26	7.8	1.73	0.124451	0.191506	0.0910938	0.591449	miRPlus_17893	17893	-0.01	1.45	0.07
5810	1.35	7.58	0.43	0.15	7.37	0.05	7.8	0.18	0.00727294	0.0186472	0.191667	0.807524	No_known_hsa_target	17511	0.48	0.15	0.66
1900	1.26	7.63	0.33	0.07	7.47	0.03	7.79	0.09	0.00478527	0.0131522	0.305884	0.963685	hsa-miR-17-3p_MM1	19600	0.4	0.19	0.39
2739	1.19	7.66	0.25	0.05	7.54	0.04	7.79	0.08	0.0113283	0.0268713	0.388628	110332911	hsa-miR-525	11175	0.24	0.17	0.34
5372	1.49	7.5	0.57	0.1	7.21	0.09	7.79	0.18	0.0005984	0.00294825	0.0917426	0.593369	No_known_hsa_target	17337	0.5	0.45	0.78
252	1.02	7.76	0.03	0.16	7.75	0.25	7.78	0.12	0.824606	0.86855	0.382106	10271	hsa-miR-191	10985	-0.09	-0.17	0.34
3612	1.01	7.78	0.01	0.14	7.77	0.19	7.78	0.12	0.908841	0.932571	0.380088	102619124	hsa-miR-191	10985	-0.07	-0.18	0.29
4419	1.21	7.64	0.28	0.09	7.5	0.11	7.78	0.14	0.0147073	0.0333333	0.36649	106846421	hsa-miR-525	11175	0.24	0.15	0.45
6019	1.4	7.54	0.48	0.09	7.3	0.02	7.78	0.07	0.00101388	0.00417738	0.155829	0.756079	hsa-miR-601	17498	0.5	0.33	0.62
6624	1.45	7.51	0.54	0.12	7.24	0.08	7.78	0.11	0.00133207	0.00498968	0.1169	0.667434	No_known_hsa_target	17519	0.54	0.33	0.75
1059	1.2	7.64	0.27	0.09	7.5	0.05	7.77	0.07	0.0180381	0.0392794	0.379632	108836604	hsa-miR-525	11175	0.22	0.14	0.44
274	1.63	7.4	0.7	0.07	7.05	0.06	7.76	0.13	8.909e-05	0.00076653	0.050122	0.423673	No_known_hsa_target	14348	0.67	0.61	0.84
3692	1.44	7.49	0.53	0.06	7.23	0.07	7.76	0.13	0.00035479	0.00205886	0.120302	0.677645	No_known_hsa_target	17337	0.55	0.41	0.62
4605	1.38	7.53	0.46	0.02	7.3	0.13	7.76	0.13	0.00040569	0.00224014	0.161522	0.764387	miRPlus_17863	17863	0.51	0.45	0.43
5284	1.04	7.73	0.06	0.02	7.71	0.2	7.76	0.22	0.424586	0.516887	0.630935	120699016	hsa-miR-500	11132	0.09	0.05	0.03
6545	-1.09	7.82	-0.12	0.07	7.88	0.09	7.76	0.08	0.171643	0.247892	0.287475	0.952109	hsa-miR-98	11182	-0.09	-0.01	-0.26
633	-1.01	7.76	-0.02	0.21	7.77	0.18	7.75	0.04	0.902109	0.927124	0.21333	0.886568	hsa-miR-125b	10929	-0.12	-0.32	0.38
1245	1.35	7.54	0.44	0.04	7.32	0.14	7.75	0.13	0.00069736	0.00326763	0.181802	0.796421	miRPlus_17863	17863	0.51	0.4	0.39
4732	1.37	7.53	0.45	0.08	7.3	0.02	7.75	0.1	0.001282	0.00486176	0.185195	0.798787	No_known_hsa_target	17452	0.43	0.33	0.6
6099	1.23	7.61	0.29	0.07	7.46	0.08	7.75	0.09	0.00798314	0.0201907	0.349567	103850133	hsa-miR-525	11175	0.26	0.19	0.42
6537	-1.13	7.84	-0.18	0.26	7.93	0.29	7.75	0.15	0.313933	0.4075	0.0805744	0.656315	hsa-miR-100	19581	-0.35	-0.52	0.33
220	1.27	7.57	0.35	0.11	7.4	0.11	7.74	0.05	0.00789751	0.0200042	0.288548	0.933577	hsa-miR-17-3p_MM1	19600	0.31	0.18	0.55
1379	1.11	7.66	0.15	0.05	7.58	0.09	7.73	0.1	0.0775943	0.129839	0.49926	125140992	No_known_hsa_target	17288	0.22	0.17	0.05
2925	1.41	7.49	0.49	0.05	7.24	0.08	7.73	0.12	0.00040334	0.0022349	0.14468	0.737671	miRPlus_17863	17863	0.51	0.4	0.56
3059	1.12	7.65	0.16	0.01	7.57	0.09	7.73	0.09	0.0437946	0.0811638	0.473539	121736037	No_known_hsa_target	17288	0.17	0.18	0.14
3185	-1.19	7.86	-0.25	0.12	7.98	0.11	7.73	0.01	0.0409086	0.0768536	0.107391	0.72896	hsa-miR-98	11182	-0.25	-0.03	-0.45
5314	1.59	7.39	0.67	0.05	7.06	0.14	7.73	0.19	7.768e-05	0.0007035	0.0593973	0.455651	No_known_hsa_target	14348	0.71	0.57	0.73
1372	1.39	7.49	0.47	0.07	7.25	0.08	7.72	0.06	0.00086764	0.00378117	0.163146	0.764533	No_known_hsa_target	17452	0.41	0.38	0.61
2642	1.3	7.53	0.38	0.06	7.34	0.03	7.72	0.08	0.0019413	0.00645817	0.264801	0.891067	No_known_hsa_target	17358	0.39	0.27	0.47
3634	1.54	7.41	0.62	0.05	7.09	0.12	7.72	0.14	0.00011103	0.00089356	0.0775744	0.534667	No_known_hsa_target	14348	0.7	0.54	0.63
5202	1.24	7.57	0.31	0.09	7.42	0.13	7.72	0.13	0.00940388	0.0231226	0.338257	101749776	miRPlus_17868	17868	0.3	0.16	0.46
6419	1.13	7.63	0.18	0.05	7.54	0.1	7.72	0.14	0.0433212	0.0805455	0.460548	120517134	No_known_hsa_target	17288	0.26	0.16	0.11
962	1.35	7.49	0.43	0.07	7.28	0.05	7.71	0.05	0.00138547	0.00512686	0.201579	0.812603	No_known_hsa_target	17358	0.38	0.34	0.58
1142	1.47	7.43	0.56	0.05	7.15	0.07	7.71	0.09	0.00020758	0.0014119	0.102662	0.627173	No_known_hsa_target	13239	0.55	0.48	0.64
1932	-1.04	7.73	-0.06	0.12	7.76	0.11	7.71	0.02	0.577876	0.657555	0.267685	0.931077	hsa-miR-191	10985	-0.17	-0.19	0.19
2061	1.57	7.39	0.65	0.08	7.06	0.02	7.71	0.06	0.00019628	0.001357	0.0664211	0.487814	hsa-miR-197_MM1	17719	0.67	0.49	0.78
2661	-1.19	7.83	-0.26	0.2	7.96	0.21	7.71	0.16	0.102576	0.163111	0.0683274	0.613031	hsa-miR-30b	17565	-0.36	-0.54	0.13
3604	1.04	7.68	0.06	0.04	7.65	0.08	7.71	0.06	0.435734	0.526737	0.639751	119870881	hsa-miR-500	11132	0.08	-0.02	0.11
6268	1.61	7.36	0.69	0.12	7.02	0.04	7.71	0.1	0.00033886	0.00200103	0.0541354	0.436723	No_known_hsa_target	17596	0.82	0.45	0.79
4169	1.57	7.37	0.65	0.17	7.04	0.7	7.7	0.58	0.00147107	0.00532915	0.0626369	0.470828	hsa-miR-611	17611	0.6	0.39	0.97
4322	1.36	7.48	0.44	0.05	7.26	0.12	7.7	0.14	0.00078498	0.00353082	0.193726	0.808094	No_known_hsa_target	17358	0.44	0.35	0.53
752	-1.12	7.76	-0.16	0.05	7.84	0.11	7.68	0.07	0.0655829	0.11286	0.212201	0.885158	No_known_hsa_target	17335	-0.26	-0.08	-0.14
1842	1.33	7.48	0.41	0.12	7.27	0.04	7.68	0.11	0.00491733	0.013471	0.221034	0.834466	miRPlus_17868	17868	0.47	0.18	0.58
3580	1.27	7.51	0.34	0.1	7.34	0.1	7.68	0.09	0.00766191	0.019503	0.299479	0.952437	hsa-miR-17-3p_MM1	19600	0.35	0.16	0.51
4502	1.49	7.39	0.57	0.08	7.1	0.07	7.68	0.12	0.00031763	0.00190069	0.0945387	0.600473	No_known_hsa_target	13239	0.6	0.43	0.69
3522	1.28	7.5	0.35	0.11	7.32	0.07	7.67	0.13	0.00845764	0.0212151	0.285903	0.928598	miRPlus_17868	17868	0.39	0.14	0.52
4739	1.11	7.6	0.15	0.03	7.52	0.08	7.67	0.11	0.0679608	0.116208	0.498735	12505597	No_known_hsa_target	17288	0.2	0.14	0.1
5421	1.62	7.32	0.69	0.07	6.98	0.11	7.67	0.13	0.00010979	0.00088781	0.0528497	0.433639	hsa-miR-197_MM1	17719	0.68	0.57	0.83
5431	1.07	7.62	0.1	0.05	7.57	0.12	7.67	0.09	0.218838	0.302529	0.573021	123540832	hsa-let-7f_MM1	17689	0	0.12	0.17
6002	1.32	7.47	0.41	0.06	7.26	0.11	7.67	0.1	0.00132543	0.00497158	0.234604	0.850345	No_known_hsa_target	17358	0.39	0.32	0.51
1954	1.53	7.36	0.61	0.06	7.05	0.06	7.66	0.12	0.00016811	0.00121601	0.0800074	0.547505	No_known_hsa_target	14348	0.67	0.49	0.68
4341	-1.15	7.76	-0.21	0.22	7.87	0.26	7.66	0.17	0.199882	0.280972	0.0858527	0.67163	hsa-miR-30b	17565	-0.3	-0.53	0.22
6170	1.29	7.47	0.37	0.09	7.28	0.1	7.66	0.18	0.00423661	0.0118774	0.261393	0.884917	No_known_hsa_target	13348	0.25	0.32	0.55
1853	1.2	7.51	0.27	0.11	7.38	0.1	7.65	0.06	0.027205	0.0549663	0.383679	109575861	miRPlus_17840	17840	0.22	0.09	0.48
2822	1.43	7.39	0.52	0.08	7.13	0.01	7.65	0.08	0.00055595	0.00279642	0.121563	0.680183	No_known_hsa_target	13239	0.45	0.43	0.67
3052	1.38	7.42	0.46	0.1	7.19	0.02	7.65	0.08	0.00160927	0.00565896	0.173557	0.784331	No_known_hsa_target	17452	0.43	0.31	0.65
4816	1.13	7.57	0.17	0.13	7.48	0.13	7.65	0.21	0.137745	0.207917	0.505065	125137069	miRPlus_17894	17894	0.1	-0.02	0.43
5987	2.29	7.05	1.2	1.23	6.45	0.26	7.65	1.49	0.145397	0.216933	0.0054494	0.135129	hsa-miR-655	17286	3.66	-0.18	0.12
162	1.29	7.45	0.37	0.18	7.27	0.09	7.64	0.12	0.0216791	0.0453915	0.248932	0.862278	miRPlus_17868	17868	0.38	0.06	0.67
6021	-1.18	7.76	-0.23	0.24	7.87	0.28	7.64	0.17	0.177923	0.255425	0.0699286	0.617503	hsa-miR-30b	17565	-0.37	-0.56	0.23
381	1.61	7.28	0.68	0.08	6.94	0.02	7.63	0.06	0.00013253	0.00102602	0.0552098	0.441679	hsa-miR-197_MM1	17719	0.71	0.53	0.81
981	-1.23	7.78	-0.3	0.21	7.93	0.17	7.63	0.14	0.0779383	0.130285	0.0580521	0.569504	hsa-miR-30b	17565	-0.36	-0.63	0.1
3741	1.61	7.29	0.69	0.06	6.94	0.03	7.63	0.07	7.859e-05	0.00070798	0.0539033	0.436422	hsa-miR-197_MM1	17719	0.71	0.58	0.78
3751	1.03	7.59	0.04	0.07	7.57	0.23	7.62	0.16	0.578446	0.657837	0.618411	117892766	hsa-let-7f_MM1	17689	0.08	0.15	-0.09
5479	-1.07	7.67	-0.1	0.11	7.72	0.22	7.62	0.12	0.306588	0.399898	0.222601	0.890405	hsa-miR-30a-5p	11048	-0.25	-0.17	0.12
58	1.31	7.4	0.39	0.1	7.21	0.07	7.6	0.06	0.00368512	0.010688	0.241741	0.855901	No_known_hsa_target	13465	0.3	0.29	0.58
3418	1.33	7.39	0.41	0.07	7.19	0.1	7.6	0.13	0.00159506	0.00563497	0.224271	0.83961	No_known_hsa_target	13465	0.39	0.31	0.54
4110	1.16	7.49	0.22	0.1	7.38	0.17	7.6	0.17	0.0409932	0.0768912	0.427676	116355466	No_known_hsa_target	17303	0.04	0.26	0.36
5213	1.19	7.47	0.25	0.09	7.35	0.14	7.6	0.16	0.0240264	0.0494358	0.399317	112088972	miRPlus_17840	17840	0.25	0.09	0.42
3376	1.16	7.49	0.22	0.06	7.38	0.11	7.59	0.15	0.0264477	0.0536834	0.432628	11675743	hsa-miR-130b	10936	0.2	0.12	0.33
4138	1.96	7.11	0.97	0.04	6.62	0.36	7.59	0.35	8.1e-06	0.00013747	0.0128378	0.214602	No_known_hsa_target	17379	0.89	0.97	1.04
4674	1.76	7.19	0.81	0.05	6.78	0.21	7.59	0.25	2.336e-05	0.000306	0.0282827	0.351312	No_known_hsa_target	13258	0.82	0.73	0.89
5293	1.16	7.49	0.21	0.08	7.38	0.11	7.59	0.13	0.0367649	0.0705886	0.438384	117649361	hsa-miR-221	11022	0.14	0.12	0.38
5716	1.44	7.32	0.53	0.11	7.06	0.04	7.59	0.08	0.00116218	0.00455649	0.115257	0.665404	spike_control_a	14261	0.69	0.58	0.31
5917	1.37	7.36	0.45	0.01	7.14	0.11	7.59	0.12	0.00041883	0.00229195	0.172644	0.783369	No_known_hsa_target	11273	0.48	0.44	0.45
1505	-1.08	7.63	-0.11	0.05	7.68	0.09	7.58	0.05	0.187091	0.26648	0.297772	0.962496	hsa-miR-98	11182	-0.21	-0.09	-0.02
1624	1.67	7.21	0.74	0.13	6.84	0.58	7.58	0.49	0.00031051	0.0018714	0.0393184	0.3926	hsa-miR-629	17566	0.65	0.57	1
2045	3.78	6.62	1.92	0.08	5.66	0.01	7.58	0.09	3.6e-07	1.274e-05	1.042e-05	0.00241379	hsa-miR-586	17572	1.98	1.75	2.02
3930	2.62	6.88	1.39	0.13	6.19	0.04	7.58	0.14	9.25e-06	0.00015299	0.0009747	0.0414557	No_known_hsa_target	17448	1.54	1.12	1.51
5252	1.74	7.18	0.8	0.06	6.77	0.09	7.58	0.15	3.533e-05	0.00041139	0.0299494	0.353708	No_known_hsa_target	7590	0.81	0.69	0.91
216	1.66	7.2	0.73	0.02	6.84	0.04	7.57	0.05	2.91e-05	0.0003601	0.0432768	0.405042	hsa-miR-302c*	11045	0.74	0.7	0.76
1738	1.36	7.35	0.44	0.12	7.13	0.03	7.57	0.1	0.00322777	0.00964456	0.190131	0.805599	No_known_hsa_target	13465	0.4	0.26	0.66
2071	1.04	7.55	0.05	0.07	7.52	0.18	7.57	0.11	0.512374	0.600271	0.633433	118504176	hsa-let-7f_MM1	17689	0.07	0.16	-0.07
3799	-1.09	7.63	-0.12	0.08	7.69	0.15	7.57	0.08	0.163097	0.238004	0.213537	0.886331	hsa-miR-30a-5p	11048	-0.23	-0.17	0.03
5405	3.66	6.63	1.87	0.13	5.7	0.03	7.57	0.16	1.32e-06	3.429e-05	1.786e-05	0.00342857	hsa-miR-586	17572	2	1.62	2
253	1.17	7.45	0.23	0.1	7.33	0.04	7.56	0.09	0.0430396	0.0801134	0.430387	116573962	hsa-miR-221	11022	0.19	0.06	0.42
1896	1.74	7.16	0.8	0.04	6.76	0.05	7.56	0.08	2.414e-05	0.00031444	0.0304286	0.354385	hsa-miR-302c*	11045	0.83	0.72	0.85
3576	1.69	7.18	0.76	0.03	6.81	0.1	7.56	0.11	2.693e-05	0.00034149	0.0386979	0.391053	hsa-miR-302c*	11045	0.81	0.72	0.74
3671	1.4	7.31	0.48	0.08	7.07	0.13	7.56	0.13	0.00083987	0.00368884	0.147326	0.739933	hsa-miR-124a	14328	0.64	0.43	0.38
3725	3.68	6.62	1.88	0.11	5.68	0.03	7.56	0.1	7.8e-07	2.384e-05	1.637e-05	0.0034375	hsa-miR-586	17572	2.08	1.7	1.86
3450	1.42	7.3	0.5	0.07	7.05	0.11	7.55	0.16	0.00051589	0.00265652	0.134397	0.717355	No_known_hsa_target	13190	0.48	0.4	0.63
4071	1.35	7.34	0.43	0.18	7.12	0.85	7.55	0.84	0.0112988	0.0268391	0.173205	0.784326	No_known_hsa_target	13369	0.15	0.39	0.76
4246	1.4	7.31	0.49	0.12	7.06	0.06	7.55	0.07	0.00205096	0.00673629	0.132501	0.712328	spike_control_a	14261	0.63	0.58	0.25
4753	2.03	7.04	1.02	0.08	6.53	0.04	7.55	0.12	1.458e-05	0.00022018	0.00958036	0.177845	No_known_hsa_target	17324	1.15	0.87	1.05
6182	1.5	7.26	0.59	0.07	6.96	0.07	7.55	0.04	0.00026494	0.00168118	0.0862872	0.572974	No_known_hsa_target	13239	0.54	0.49	0.73
16	1.19	7.42	0.25	0.05	7.3	0.15	7.54	0.16	0.0122688	0.0287168	0.391391	110976793	hsa-miR-130b	10936	0.27	0.16	0.31
2250	2.5	6.88	1.32	0.16	6.21	0.05	7.54	0.14	2.184e-05	0.00029241	0.00163988	0.0576963	No_known_hsa_target	17448	1.42	1.01	1.53
2557	1.36	7.32	0.44	0.04	7.1	0.08	7.54	0.09	0.00061734	0.00301491	0.188246	0.803181	No_known_hsa_target	11273	0.49	0.37	0.46
3073	1.97	7.05	0.98	0.07	6.56	0.08	7.54	0.14	1.317e-05	0.00020341	0.0122857	0.209013	No_known_hsa_target	17324	0.92	0.9	1.12
3613	1.16	7.43	0.21	0.08	7.33	0.01	7.54	0.09	0.037083	0.071088	0.441772	117993243	hsa-miR-221	11022	0.21	0.07	0.36
4237	1.34	7.33	0.42	0.03	7.13	0.02	7.54	0.01	0.00074169	0.00340307	0.211302	0.825552	No_known_hsa_target	11273	0.39	0.39	0.47
5351	1.42	7.29	0.5	0.12	7.04	0.15	7.54	0.15	0.00194924	0.0064782	0.126842	0.693556	hsa-miR-124a	14328	0.71	0.5	0.29
6412	1.38	7.31	0.47	0.09	7.08	0.11	7.54	0.07	0.00125691	0.00480731	0.166174	0.768541	No_known_hsa_target	17452	0.4	0.36	0.64
32	1.44	7.26	0.52	0.07	7	0.07	7.53	0.07	0.00043007	0.0023326	0.128548	0.698335	hsa-miR-324-3p	11056	0.6	0.39	0.58
1068	-1.7	7.91	-0.76	0.13	8.29	0.07	7.53	0.11	0.00022821	0.0015229	0.00381548	0.0939194	hsa-miR-26b	11031	-0.71	-0.58	-1.01
2119	-1.07	7.57	-0.1	0.12	7.62	0.24	7.53	0.13	0.357842	0.45015	0.200426	0.87345	hsa-miR-30a-5p	11048	-0.23	-0.21	0.15
5514	1.41	7.29	0.49	0.08	7.04	0.16	7.53	0.15	0.00073751	0.0033882	0.143281	0.737251	No_known_hsa_target	13242	0.49	0.36	0.63
365	3.55	6.6	1.83	0.12	5.69	0.03	7.52	0.1	1.12e-06	3.116e-05	2.679e-05	0.004	hsa-miR-586	17572	2.06	1.68	1.75
391	1.11	7.44	0.16	0.03	7.36	0.02	7.52	0.05	0.0580596	0.10195	0.48875	123799472	hsa-let-7f_MM1	17689	0.12	0.13	0.22
1482	-1.02	7.53	-0.03	0.28	7.55	0.26	7.52	0.54	0.85995	0.896135	0.209872	0.883672	hsa-miR-138	13140	-0.23	0.52	-0.38
1933	1.19	7.39	0.25	0.09	7.27	0.03	7.52	0.12	0.0245752	0.0503492	0.401512	112423333	hsa-miR-221	11022	0.28	0.07	0.39
3533	1.18	7.4	0.24	0.06	7.28	0.09	7.52	0.13	0.0146624	0.0332539	0.399155	112090263	miRPlus_17840	17840	0.24	0.15	0.34
3616	1.43	7.26	0.52	0.14	7	0.15	7.52	0.01	0.0026445	0.00826176	0.113765	0.661905	spike_control_a	14261	0.67	0.66	0.23
5056	1.19	7.4	0.25	0.07	7.28	0.08	7.52	0.03	0.017873	0.0390083	0.394872	111446451	hsa-miR-130b	10936	0.32	0.1	0.31
5506	1.43	7.26	0.52	0.14	7	0.15	7.52	0.19	0.00261565	0.0081983	0.112821	0.659843	spike_control_a	14261	0.67	0.66	0.23
5840	-1.06	7.56	-0.08	0.11	7.6	0.2	7.52	0.12	0.424826	0.517085	0.258418	0.926665	No_known_hsa_target	17683	-0.23	-0.16	0.15
6285	1.45	7.25	0.54	0.1	6.98	0.03	7.52	0.07	0.00087898	0.00382561	0.115176	0.666076	miRPlus_17863	17863	0.56	0.35	0.71
877	1.36	7.29	0.45	0.03	7.06	0.04	7.51	0.06	0.00055104	0.0027863	0.183573	0.796906	No_known_hsa_target	11273	0.43	0.4	0.51
1696	1.21	7.37	0.28	0.11	7.23	0.13	7.51	0.02	0.0215812	0.0452216	0.367918	107123484	hsa-miR-130b	10936	0.24	0.11	0.49
2489	1.67	7.14	0.74	0.11	6.77	0.51	7.51	0.42	0.00020389	0.00139949	0.041	0.396432	hsa-miR-611	17611	0.71	0.55	0.94
2748	-1.67	7.89	-0.74	0.18	8.26	0.09	7.51	0.11	0.00089758	0.00388391	0.00439286	0.103579	hsa-miR-26b	11031	-0.62	-0.52	-1.1
3834	1.32	7.31	0.4	0.09	7.11	0.04	7.51	0.09	0.00284295	0.00872359	0.234311	0.849741	No_known_hsa_target	13242	0.3	0.32	0.58
5098	1.38	7.28	0.47	0.12	7.04	0.12	7.51	0.12	0.002837	0.00871725	0.167632	0.773157	No_known_hsa_target	13465	0.41	0.29	0.7
570	2.46	6.85	1.3	0.17	6.2	0.05	7.5	0.12	3.324e-05	0.00039254	0.00223958	0.0716667	No_known_hsa_target	17448	1.34	0.98	1.57
1526	1.67	7.13	0.74	0.14	6.76	0.5	7.5	0.39	0.00037094	0.00211872	0.0393408	0.39224	No_known_hsa_target	13410	0.68	0.54	1.01
2072	2.19	6.94	1.13	0.11	6.37	0.05	7.5	0.15	1.669e-05	0.00024537	0.0059003	0.138636	hsa-miR-150_MM1	17723	1.15	0.93	1.31
2566	1.42	7.25	0.51	0.12	7	0.06	7.5	0.07	0.00163917	0.00571626	0.123656	0.684489	spike_control_a	14261	0.65	0.6	0.27
3406	1.44	7.24	0.53	0.09	6.98	0.01	7.5	0.1	0.00073711	0.0033882	0.121176	0.679149	spike_control_a	14261	0.68	0.52	0.37
5674	1.4	7.25	0.49	0.11	7.01	0.03	7.5	0.14	0.00180081	0.00611755	0.150533	0.745453	hsa-miR-17-3p	19588	0.42	0.33	0.71
8	1.61	7.15	0.68	0.09	6.81	0.03	7.49	0.09	0.00018886	0.00132809	0.055058	0.440989	hsa-miR-490	11122	0.7	0.51	0.84
800	-1.09	7.55	-0.13	0.09	7.62	0.09	7.49	0.02	0.171117	0.247337	0.174619	0.851553	No_known_hsa_target	17683	-0.22	-0.22	0.05
1688	1.52	7.19	0.6	0.19	6.89	0.08	7.49	0.13	0.00334512	0.0099202	0.0863958	0.572564	hsa-miR-490	11122	0.61	0.27	0.93
1991	1.34	7.28	0.43	0.08	7.06	0.13	7.49	0.09	0.00155427	0.0055557	0.17586	0.787328	hsa-miR-124a	14328	0.53	0.46	0.28
2314	1.44	7.22	0.53	0.12	6.96	0.08	7.49	0.07	0.00144368	0.00527258	0.121116	0.67995	hsa-miR-17-3p	19588	0.49	0.34	0.75
3491	-1.14	7.58	-0.19	0.05	7.67	0.27	7.49	0.24	0.0400816	0.0755535	0.155704	0.822586	No_known_hsa_target	14453	-0.11	-0.16	-0.29
3752	2.18	6.93	1.13	0.11	6.36	0.05	7.49	0.15	1.746e-05	0.00024968	0.0057381	0.137224	hsa-miR-150_MM1	17723	1.24	0.9	1.24
4657	1.25	7.33	0.33	0.17	7.17	0.15	7.49	0.06	0.0341412	0.0662245	0.290891	0.937999	No_known_hsa_target	11270	0.28	0.05	0.65
5256	1.76	7.08	0.82	0.06	6.67	0.03	7.49	0.08	3.086e-05	0.00037777	0.026125	0.338919	hsa-miR-302c*	11045	0.89	0.7	0.87
5926	1.46	7.21	0.55	0.09	6.94	0.08	7.49	0.15	0.00059149	0.00292911	0.111021	0.654439	spike_control_a	14261	0.65	0.63	0.36
46	1.4	7.24	0.48	0.09	6.99	0.02	7.48	0.08	0.00099732	0.00413532	0.139799	0.730521	spike_control_a	14261	0.57	0.57	0.31
886	1.4	7.24	0.49	0.1	6.99	0.02	7.48	0.09	0.00148897	0.0053795	0.139487	0.730023	spike_control_a	14261	0.66	0.49	0.31
1393	1.99	6.98	0.99	0.09	6.48	0.04	7.48	0.1	2.094e-05	0.00028421	0.0113958	0.199427	No_known_hsa_target	17324	1.04	0.82	1.12
2154	1.31	7.28	0.39	0.03	7.08	0.02	7.48	0.04	0.0010509	0.00426649	0.239112	0.854697	No_known_hsa_target	13242	0.39	0.34	0.45
2510	1.53	7.18	0.61	0.18	6.87	0.16	7.48	0.03	0.00261299	0.00819709	0.0756994	0.525517	hsa-miR-142-5p	19015	0.48	0.38	0.98
3572	1.73	7.08	0.79	0.06	6.69	0.06	7.48	0.09	4.121e-05	0.00044786	0.0316518	0.3545	No_known_hsa_target	7590	0.75	0.7	0.92
4428	-1.65	7.85	-0.72	0.12	8.21	0.08	7.48	0.18	0.00024907	0.00162086	0.00435863	0.103134	hsa-miR-26b	11031	-0.61	-0.6	-0.96
5086	1.44	7.22	0.53	0.07	6.95	0.05	7.48	0.12	0.00047907	0.00252108	0.121174	0.679708	spike_control_a	14261	0.64	0.56	0.39
5296	1.46	7.2	0.55	0.09	6.92	0.1	7.48	0.15	0.0006053	0.00297201	0.108704	0.647024	spike_control_a	14261	0.67	0.62	0.37
5610	2.5	6.82	1.32	0.17	6.16	0.04	7.48	0.18	2.691e-05	0.00034149	0.00182589	0.0619697	No_known_hsa_target	17448	1.3	1.05	1.62
6108	-1.72	7.87	-0.78	0.17	8.27	0.1	7.48	0.15	0.00055639	0.0027965	0.00374405	0.0928413	hsa-miR-26b	11031	-0.65	-0.58	-1.12
439	-1.13	7.56	-0.17	0.17	7.64	0.28	7.47	0.12	0.191732	0.272167	0.115933	0.748386	hsa-miR-30a-5p	11048	-0.45	-0.2	0.13
1892	1.6	7.13	0.68	0.06	6.79	0.02	7.47	0.08	7.99e-05	0.00071309	0.0570804	0.447585	No_known_hsa_target	7590	0.73	0.57	0.74
2480	-1.13	7.56	-0.18	0.1	7.64	0.06	7.47	0.05	0.0827338	0.136513	0.138665	0.790356	No_known_hsa_target	17683	-0.34	-0.19	-0.01
4036	1.42	7.22	0.51	0.11	6.96	0.17	7.47	0.06	0.00147651	0.00534599	0.12394	0.684934	spike_control_a	14261	0.67	0.57	0.29
4160	-1.06	7.52	-0.08	0.13	7.56	0.12	7.47	0.03	0.4417	0.532704	0.257457	0.928669	No_known_hsa_target	17683	-0.3	-0.12	0.17
4456	1.48	7.19	0.57	0.06	6.9	0.01	7.47	0.07	0.0002267	0.00151435	0.105039	0.634766	spike_control_a	14261	0.66	0.59	0.46
5432	2.23	6.9	1.16	0.13	6.32	0.06	7.47	0.16	2.219e-05	0.00029468	0.00505134	0.129068	hsa-miR-150_MM1	17723	1.2	0.92	1.36
5870	1.49	7.18	0.57	0.09	6.89	0.08	7.47	0.03	0.00046432	0.0024627	0.0939732	0.600856	hsa-miR-142-5p	19015	0.44	0.54	0.75
64	1.14	7.36	0.19	0.05	7.26	0.08	7.46	0.12	0.033794	0.0657486	0.45054	118963851	No_known_hsa_target	14349	0.22	0.1	0.27
212	1.71	7.08	0.77	0.15	6.69	0.13	7.46	0.13	0.00038492	0.00217537	0.0337932	0.36451	No_known_hsa_target	7590	0.69	0.56	1.07
311	1.3	7.27	0.38	0.09	7.08	0.11	7.46	0.05	0.00355691	0.0104014	0.204973	0.81746	hsa-miR-124a	14328	0.47	0.48	0.2
474	1.28	7.29	0.36	0.02	7.11	0.04	7.46	0.04	0.00152786	0.0054817	0.273484	0.906218	No_known_hsa_target	13242	0.35	0.33	0.39
1712	1.48	7.17	0.57	0.08	6.89	0.04	7.46	0.06	0.00038792	0.00218508	0.100012	0.617153	hsa-miR-324-3p	11056	0.68	0.41	0.63
1726	1.44	7.2	0.53	0.13	6.94	0.05	7.46	0.08	0.00171326	0.00590113	0.112871	0.659557	spike_control_a	14261	0.69	0.61	0.27
2430	1.14	7.36	0.19	0.11	7.27	0.16	7.46	0.09	0.0750515	0.126244	0.466345	12132559	No_known_hsa_target	17303	0.04	0.14	0.4
3368	1.51	7.17	0.59	0.13	6.87	0.05	7.46	0.11	0.00101337	0.00417738	0.0906696	0.589835	hsa-miR-490	11122	0.72	0.33	0.73
4869	1.07	7.42	0.09	0.29	7.37	0.69	7.46	0.96	0.621562	0.695917	0.378622	102470399	hsa-miR-140	4700	-0.34	0.63	-0.02
5390	2.54	6.79	1.34	0.11	6.12	0.01	7.46	0.11	6.35e-06	0.00011477	0.0014003	0.0519889	No_known_hsa_target	17513	1.39	1.13	1.51
2776	1.41	7.2	0.5	0.15	6.95	0.13	7.45	0.02	0.00366081	0.0106324	0.125001	0.686844	spike_control_a	14261	0.68	0.6	0.2
2994	1.83	7.02	0.87	0.06	6.58	0.2	7.45	0.24	2.237e-05	0.00029654	0.0197292	0.292671	No_known_hsa_target	13258	0.9	0.75	0.96
4518	1.35	7.24	0.44	0.03	7.02	0.1	7.45	0.11	0.00063936	0.00308434	0.188607	0.802685	No_known_hsa_target	17317	0.5	0.38	0.43
4666	1.49	7.16	0.58	0.08	6.87	0.09	7.45	0.1	0.00029825	0.0018138	0.0996548	0.616648	spike_control_a	14261	0.71	0.58	0.45
5171	-1.14	7.54	-0.18	0.13	7.63	0.18	7.45	0.2	0.108316	0.170544	0.148351	0.805267	No_known_hsa_target	14453	0.02	-0.16	-0.42
90	1.46	7.16	0.55	0.11	6.89	0.02	7.44	0.09	0.00083697	0.00368093	0.109815	0.650758	No_known_hsa_target	13190	0.57	0.36	0.72
1770	1.4	7.19	0.49	0.05	6.95	0.13	7.44	0.17	0.00044673	0.00240319	0.15036	0.745147	No_known_hsa_target	13190	0.53	0.39	0.54
1811	-1.16	7.55	-0.22	0.04	7.66	0.28	7.44	0.26	0.0188925	0.0406915	0.120305	0.754151	No_known_hsa_target	14453	-0.28	-0.14	-0.24
3392	1.55	7.13	0.63	0.07	6.81	0.05	7.44	0.11	0.00015873	0.0011696	0.0744613	0.521773	hsa-miR-324-3p	11056	0.72	0.5	0.67
5048	1.55	7.12	0.64	0.11	6.8	0.1	7.44	0.12	0.00045221	0.00242018	0.0683735	0.494054	hsa-miR-490	11122	0.55	0.49	0.86
5631	1.08	7.38	0.11	0.15	7.33	0.23	7.44	0.15	0.349484	0.441537	0.609448	117891126	hsa-miR-92b	17718	-0.02	-0.06	0.42
5790	1.11	7.36	0.15	0.06	7.29	0.14	7.44	0.09	0.0847645	0.139237	0.504284	125743599	No_known_hsa_target	17303	0.1	0.08	0.26
6148	1.34	7.22	0.43	0.09	7.01	0.04	7.44	0.05	0.00198675	0.00657684	0.211129	0.825838	No_known_hsa_target	13480	0.42	0.28	0.58
6433	1.94	6.96	0.96	0.07	6.48	0.02	7.44	0.09	1.692e-05	0.00024693	0.0132232	0.218329	No_known_hsa_target	17324	1.09	0.83	0.96
1124	1.32	7.22	0.4	0.09	7.02	0.1	7.43	0.04	0.00287217	0.00879716	0.233496	0.850916	hsa-miR-361	14301	0.48	0.22	0.51
2356	1.44	7.17	0.52	0.08	6.91	0.05	7.43	0.09	0.00062968	0.00305522	0.123019	0.684346	spike_control_a	14261	0.61	0.59	0.36
2797	1.33	7.22	0.41	0.02	7.02	0.06	7.43	0.08	0.00073064	0.00336985	0.215597	0.827891	No_known_hsa_target	13263	0.43	0.38	0.43
2804	1.37	7.2	0.46	0.21	6.98	0.23	7.43	0.05	0.015396	0.0345793	0.168515	0.775099	hsa-miR-361	14301	0.27	0.23	0.87
2838	1.32	7.23	0.41	0.04	7.02	0.13	7.43	0.11	0.0009617	0.00404419	0.212774	0.827933	No_known_hsa_target	17317	0.35	0.48	0.39
3710	2.44	6.79	1.29	0.17	6.14	0.05	7.43	0.13	3.228e-05	0.00038755	0.00227083	0.0723223	No_known_hsa_target	17513	1.37	0.97	1.53
3951	1.09	7.37	0.13	0.17	7.3	0.12	7.43	0.07	0.310675	0.404287	0.586442	117138435	hsa-miR-92b	17718	0.04	-0.11	0.45
392	2.21	6.84	1.15	0.08	6.27	0.04	7.42	0.11	7.12e-06	0.0001256	0.00528423	0.132996	hsa-miR-150_MM1	17723	1.22	0.98	1.23
1096	1.39	7.18	0.47	0.17	6.95	0.1	7.42	0.07	0.00652925	0.0170992	0.133052	0.713006	spike_control_a	14261	0.69	0.59	0.14
2030	2.43	6.78	1.28	0.11	6.14	0.01	7.42	0.11	7.45e-06	0.00012869	0.00199107	0.0652683	No_known_hsa_target	17513	1.42	1.07	1.36
4380	1.21	7.28	0.28	0.26	7.14	0.48	7.42	0.25	0.137357	0.207424	0.308354	0.967386	No_known_hsa_target	17669	-0.22	0.43	0.62
4794	1.37	7.19	0.46	0.25	6.96	0.26	7.42	0.14	0.0266551	0.0539688	0.160046	0.764399	miRPlus_17886	17886	0.28	0.15	0.95
125	1.64	7.05	0.71	0.15	6.7	0.13	7.41	0.04	0.00059894	0.00294861	0.0451131	0.408022	hsa-miR-648	17441	0.68	0.47	0.99
256	1.48	7.13	0.57	0.07	6.85	0.03	7.41	0.1	0.00032851	0.00195362	0.103833	0.630886	spike_control_a	14261	0.64	0.63	0.42
1158	1.32	7.21	0.4	0.06	7.01	0.06	7.41	0.04	0.00139348	0.00514475	0.195493	0.809932	No_known_hsa_target	17317	0.49	0.43	0.29
4284	1.67	7.03	0.74	0.17	6.66	0.18	7.41	0.03	0.00066141	0.00315673	0.0387054	0.390541	No_known_hsa_target	13489	0.78	0.44	1.01
4876	1.42	7.16	0.51	0.14	6.9	0.16	7.41	0.05	0.00285187	0.00874694	0.119315	0.673782	spike_control_a	14261	0.64	0.66	0.22
5072	1.57	7.09	0.66	0.05	6.76	0.1	7.41	0.1	8.377e-05	0.00073491	0.0640476	0.477691	hsa-miR-324-3p	11056	0.67	0.57	0.73
173	1.17	7.29	0.22	0.11	7.18	0.03	7.4	0.08	0.0520862	0.0932638	0.436826	117465786	miRPlus_17840	17840	0.26	0.01	0.4
3520	1.09	7.34	0.13	0.01	7.27	0.1	7.4	0.1	0.093714	0.151166	0.520984	12659346	hsa-let-7d	17750	0.12	0.12	0.15
3994	1.49	7.12	0.57	0.13	6.83	0.06	7.4	0.14	0.00105784	0.00428492	0.0969851	0.608534	hsa-miR-17-3p	19588	0.56	0.36	0.8
5130	1.44	7.14	0.53	0.07	6.87	0.09	7.4	0.15	0.00040319	0.0022349	0.118129	0.672168	No_known_hsa_target	13190	0.56	0.4	0.63
350	2.51	6.73	1.33	0.11	6.06	0.05	7.39	0.11	6.5e-06	0.00011655	0.00170089	0.0592228	No_known_hsa_target	17513	1.36	1.12	1.5
1297	1.23	7.24	0.3	0.17	7.09	0.1	7.39	0.08	0.0390639	0.0740924	0.325504	0.997442	No_known_hsa_target	11270	0.26	0.04	0.61
1840	1.08	7.33	0.11	0.02	7.27	0.1	7.39	0.09	0.130173	0.198905	0.544249	125145761	hsa-let-7d	17750	0.16	0.11	0.08
3826	1.46	7.12	0.54	0.05	6.85	0.03	7.39	0.03	0.000249	0.00162086	0.117536	0.669356	spike_control_a	14261	0.62	0.56	0.45
4484	1.36	7.16	0.45	0.16	6.94	0.2	7.39	0.12	0.00723966	0.0185901	0.182199	0.796086	hsa-miR-361	14301	0.3	0.27	0.76
5898	1.38	7.16	0.46	0.24	6.93	0.28	7.39	0.16	0.0232733	0.0481814	0.159643	0.763016	hsa-miR-27a	19593	0.26	0.19	0.94
6337	1.21	7.26	0.27	0.16	7.13	0.13	7.39	0.11	0.0506489	0.091372	0.371833	107471828	No_known_hsa_target	11270	0.23	0.02	0.56
1314	1.83	6.95	0.87	0.07	6.51	0.1	7.38	0.15	2.461e-05	0.0003199	0.0195149	0.290776	No_known_hsa_target	13258	0.92	0.74	0.96
1744	1.11	7.3	0.15	0.03	7.22	0.11	7.38	0.13	0.0619127	0.107341	0.491518	124079639	No_known_hsa_target	14349	0.11	0.13	0.22
2977	1.25	7.22	0.32	0.14	7.06	0.09	7.38	0.09	0.0216825	0.0453915	0.298783	0.950672	No_known_hsa_target	11270	0.16	0.2	0.61
3114	1.2	7.25	0.26	0.19	7.11	0.09	7.38	0.1	0.0816424	0.135132	0.373668	10781666	miRPlus_17886	17886	0.2	-0.03	0.61
3196	1.44	7.11	0.53	0.06	6.85	0.09	7.38	0.12	0.00032559	0.00193796	0.123548	0.685017	spike_control_a	14261	0.6	0.57	0.42
3424	1.12	7.3	0.16	0.01	7.22	0.06	7.38	0.06	0.0434837	0.0806988	0.47208	121686997	No_known_hsa_target	14349	0.18	0.16	0.15
5095	1.52	7.08	0.6	0.05	6.77	0.09	7.38	0.12	0.00014001	0.0010697	0.0829211	0.560594	No_known_hsa_target	13362	0.62	0.51	0.68
6198	1.31	7.18	0.39	0.01	6.99	0.07	7.38	0.08	0.00094691	0.00399854	0.234915	0.849639	No_known_hsa_target	17317	0.39	0.37	0.4
6556	1.44	7.12	0.52	0.13	6.86	0.07	7.38	0.07	0.00190513	0.00635675	0.113951	0.661841	spike_control_a	14261	0.65	0.66	0.26
160	1.09	7.31	0.12	0.02	7.24	0.03	7.37	0.02	0.1099	0.172634	0.529028	125958078	hsa-let-7d	17750	0.09	0.13	0.15
386	1.19	7.24	0.25	0.08	7.12	0.13	7.37	0.05	0.0200905	0.0427647	0.396372	111541876	miRPlus_17930	17930	0.25	0.11	0.4
1353	1.78	6.96	0.84	0.05	6.54	0.04	7.37	0.09	2.102e-05	0.00028482	0.0251324	0.331807	No_known_hsa_target	13352	0.85	0.75	0.91
1805	1.68	7	0.75	0.09	6.63	0.05	7.37	0.05	0.00010878	0.00088178	0.0395208	0.39287	hsa-miR-648	17441	0.76	0.58	0.9
1936	1.43	7.11	0.52	0.14	6.85	0.07	7.37	0.07	0.0021793	0.00706753	0.11581	0.667444	spike_control_a	14261	0.63	0.67	0.25
2271	1.1	7.3	0.14	0.15	7.24	0.14	7.37	0.08	0.244609	0.331874	0.560744	1208542	hsa-miR-92b	17718	0.02	-0.04	0.44
3415	1.59	7.04	0.67	0.07	6.71	0.06	7.37	0.07	0.00012925	0.0010088	0.0604985	0.45886	No_known_hsa_target	13362	0.64	0.55	0.8
4190	1.59	7.04	0.67	0.12	6.7	0.05	7.37	0.11	0.00043605	0.00235932	0.0582976	0.451336	hsa-miR-142-5p	19015	0.66	0.46	0.89
4477	1.36	7.15	0.44	0.07	6.93	0.02	7.37	0.06	0.00117036	0.00457518	0.189235	0.804339	No_known_hsa_target	13263	0.4	0.34	0.59
5483	-1.06	7.41	-0.08	0.08	7.45	0.24	7.37	0.24	0.344773	0.436488	0.339484	0.993178	No_known_hsa_target	11208	-0.24	-0.03	0.02
688	1.26	7.2	0.33	0.03	7.03	0.1	7.36	0.1	0.0024814	0.00786556	0.303567	0.959986	No_known_hsa_target	13460	0.37	0.27	0.35
2368	1.21	7.22	0.28	0.07	7.08	0.05	7.36	0.11	0.00926279	0.0228677	0.362384	106017414	No_known_hsa_target	13460	0.22	0.21	0.41
3454	1.6	7.02	0.68	0.05	6.68	0.06	7.36	0.11	6.611e-05	0.00062573	0.0572232	0.448182	No_known_hsa_target	13377	0.69	0.6	0.75
4218	1.34	7.15	0.42	0.14	6.95	0.16	7.36	0.1	0.00630608	0.0166119	0.205323	0.817399	hsa-miR-27a	19593	0.27	0.3	0.69
4227	-1.03	7.38	-0.05	0.07	7.41	0.19	7.36	0.12	0.558586	0.640344	0.40992	103949434	hsa-miR-106b	19582	-0.19	-0.01	0.05
5200	1.19	7.24	0.25	0.14	7.11	0.21	7.36	0.08	0.0512191	0.0921286	0.386176	110101824	hsa-let-7d	17750	0.09	0.13	0.54
6136	1.43	7.1	0.52	0.09	6.84	0.04	7.36	0.09	0.00075935	0.00345315	0.123436	0.684963	spike_control_a	14261	0.65	0.56	0.35
466	1.35	7.14	0.43	0.12	6.92	0.06	7.35	0.06	0.00380117	0.010963	0.163747	0.765748	spike_control_a	14261	0.54	0.56	0.19
1117	1.39	7.11	0.47	0.07	6.87	0.08	7.35	0.03	0.00079337	0.00354483	0.159598	0.763345	No_known_hsa_target	13263	0.39	0.42	0.61
2066	1.21	7.21	0.28	0.1	7.08	0.13	7.35	0.06	0.0182326	0.0395949	0.357537	105240911	miRPlus_17930	17930	0.09	0.32	0.42
2538	1.36	7.12	0.45	0.16	6.9	0.08	7.35	0.11	0.00710671	0.018354	0.183132	0.796537	hsa-miR-27a	19593	0.34	0.24	0.76
5720	1.3	7.17	0.37	0.24	6.98	0.18	7.35	0.07	0.0498613	0.0903468	0.224874	0.840462	No_known_hsa_target	11254	0.17	0.1	0.85
131	-1.19	7.46	-0.25	0.08	7.59	0.2	7.34	0.12	0.0188488	0.0406365	0.0883646	0.680195	No_known_hsa_target	14453	-0.19	-0.16	-0.4
830	1.6	7	0.68	0.15	6.66	0.12	7.34	0.07	0.00081119	0.00359815	0.0556384	0.442473	hsa-miR-142-5p	19015	0.71	0.4	0.92
924	1.8	6.92	0.85	0.13	6.5	0.11	7.34	0.13	0.00015445	0.00114454	0.0239449	0.325071	No_known_hsa_target	13489	0.8	0.64	1.1
2323	1.4	7.1	0.49	0.09	6.86	0.06	7.34	0.1	0.00103589	0.00422892	0.156208	0.755738	No_known_hsa_target	1090	0.53	0.32	0.61
3485	1.73	6.95	0.79	0.12	6.55	0.06	7.34	0.08	0.00017763	0.00126714	0.0310714	0.353299	hsa-miR-648	17441	0.77	0.59	1.01
3858	1.2	7.21	0.26	0.04	7.08	0.07	7.34	0.05	0.00829832	0.0208622	0.350958	104171378	No_known_hsa_target	13184	0.3	0.31	0.18
4040	1.28	7.17	0.36	0.13	6.99	0.23	7.34	0.11	0.0119268	0.0280631	0.276116	0.910451	No_known_hsa_target	11254	0.37	0.12	0.58
4225	1.75	6.94	0.81	0.12	6.53	0.11	7.34	0.09	0.00014696	0.0011065	0.0277679	0.351412	hsa-miR-195	13148	0.73	0.65	1.05
4663	1.49	7.05	0.58	0.19	6.76	0.1	7.34	0.1	0.00418745	0.0117592	0.0950982	0.601185	hsa-miR-29b	11040	0.53	0.27	0.93
4886	1.5	7.05	0.59	0.24	6.76	0.34	7.34	0.12	0.00833543	0.0209477	0.0898006	0.585884	No_known_hsa_target	13410	0.72	0.12	0.91
5165	1.74	6.94	0.8	0.13	6.54	0.06	7.34	0.09	0.00018811	0.0013265	0.0281801	0.353302	hsa-miR-648	17441	0.89	0.55	0.97
5907	-1.08	7.4	-0.11	0.03	7.46	0.17	7.34	0.14	0.142586	0.213879	0.301376	0.963487	hsa-miR-106b	19582	-0.17	-0.06	-0.1
55	1.57	7	0.65	0.07	6.68	0.06	7.33	0.07	0.00013691	0.00105149	0.0650208	0.482274	No_known_hsa_target	13362	0.59	0.58	0.79
94	1.62	6.98	0.7	0.12	6.63	0.04	7.33	0.08	0.0003146	0.00188633	0.0497827	0.425083	No_known_hsa_target	13377	0.66	0.51	0.92
676	1.49	7.05	0.57	0.07	6.76	0.09	7.33	0.09	0.00025061	0.00162871	0.101618	0.623626	spike_control_a	14261	0.68	0.59	0.46
858	1.36	7.11	0.44	0.17	6.89	0.13	7.33	0.09	0.00958686	0.023478	0.188531	0.80338	hsa-miR-27a	19593	0.37	0.18	0.76
1850	1.09	7.27	0.13	0.03	7.2	0.01	7.33	0.02	0.0944074	0.152066	0.520793	126521123	hsa-let-7a_MM1	17686	0.14	0.08	0.17
2178	1.19	7.21	0.25	0.07	7.08	0.07	7.33	0.05	0.0168103	0.0371352	0.368527	107068742	No_known_hsa_target	13184	0.37	0.27	0.12
2547	-1.02	7.34	-0.03	0.07	7.36	0.18	7.33	0.11	0.668067	0.737662	0.440783	10635763	hsa-miR-106b	19582	-0.16	-0.01	0.07
4124	1.12	7.25	0.16	0.16	7.17	0.27	7.33	0.37	0.216566	0.300005	0.464129	119105422	No_known_hsa_target	17339	-0.16	0.39	0.24
4919	1.18	7.22	0.23	0.07	7.1	0.08	7.33	0.08	0.0207359	0.0437642	0.369058	106991803	No_known_hsa_target	14370	0.13	0.36	0.21
5683	1.39	7.09	0.48	0.05	6.86	0.05	7.33	0.1	0.00052161	0.00267986	0.158592	0.761787	No_known_hsa_target	1090	0.43	0.42	0.58
385	1.41	7.07	0.5	0.05	6.82	0.12	7.32	0.08	0.00037021	0.00211872	0.138902	0.729234	miRPlus_17903	17903	0.45	0.46	0.59
498	1.17	7.21	0.23	0.07	7.09	0.07	7.32	0.06	0.0236575	0.0487815	0.395552	111497903	No_known_hsa_target	13184	0.33	0.28	0.09
634	1.52	7.02	0.6	0.2	6.72	0.14	7.32	0.07	0.00383069	0.0110217	0.0870387	0.575123	hsa-miR-17-3p	19588	0.61	0.25	0.94
1735	1.56	7	0.65	0.07	6.67	0.01	7.32	0.08	0.00016077	0.00117819	0.0663289	0.48767	No_known_hsa_target	13362	0.71	0.5	0.73
2146	1.43	7.07	0.51	0.07	6.81	0.02	7.32	0.06	0.00054611	0.00276554	0.126815	0.693974	spike_control_a	14261	0.51	0.64	0.39
2986	1.45	7.05	0.53	0.08	6.78	0.05	7.32	0.03	0.00054031	0.00274446	0.118366	0.671241	spike_control_a	14261	0.59	0.63	0.37
5104	1.16	7.21	0.22	0.01	7.1	0.08	7.32	0.07	0.014468	0.0328685	0.412397	113718096	No_known_hsa_target	14349	0.22	0.23	0.21
5287	1.51	7.03	0.59	0.06	6.73	0.08	7.32	0.08	0.00020458	0.00139995	0.0861369	0.572542	No_known_hsa_target	11252	0.54	0.52	0.71
5538	1.21	7.19	0.28	0.08	7.05	0.07	7.32	0.08	0.0124579	0.0290987	0.332921	101232127	No_known_hsa_target	13184	0.4	0.29	0.13
5905	1.82	6.89	0.86	0.13	6.46	0.12	7.32	0.12	0.00013995	0.0010697	0.0220551	0.310713	hsa-miR-195	13148	0.81	0.66	1.12
6346	1.47	7.04	0.56	0.12	6.76	0.04	7.32	0.09	0.00098343	0.00409458	0.101771	0.623996	spike_control_a	14261	0.72	0.62	0.33
130	-1.74	7.71	-0.8	0.19	8.1	0.15	7.31	0.1	0.0008098	0.00359435	0.00366071	0.091791	No_known_hsa_target	14421	-0.64	-0.57	-1.18
200	1.56	6.99	0.64	0.12	6.66	0.09	7.31	0.08	0.00049199	0.00256292	0.0675744	0.491983	hsa-miR-346	19018	0.64	0.43	0.85
2604	1.63	6.96	0.71	0.08	6.61	0.05	7.31	0.09	0.00011463	0.00091707	0.0486309	0.418438	No_known_hsa_target	13489	0.68	0.58	0.86
3192	1.12	7.22	0.17	0.56	7.14	0.87	7.31	1.42	0.626495	0.700507	0.158345	0.824229	hsa-miR-200a	11000	-0.49	1.27	-0.27
3607	1.48	7.03	0.56	0.04	6.75	0.07	7.31	0.09	0.00016439	0.00119684	0.100952	0.621245	No_known_hsa_target	11252	0.52	0.53	0.63
5309	2.07	6.79	1.05	0.09	6.26	0.09	7.31	0.15	1.49e-05	0.00022402	0.00898512	0.172514	No_known_hsa_target	13498	1.02	0.91	1.21
5694	1.42	7.06	0.51	0.25	6.8	0.36	7.31	0.13	0.0172265	0.0378679	0.129155	0.7005	No_known_hsa_target	11246	0.61	0.04	0.87
6157	1.42	7.06	0.51	0.04	6.8	0.02	7.31	0.05	0.00033108	0.00196366	0.13353	0.714996	No_known_hsa_target	13263	0.5	0.43	0.58
6527	1.3	7.12	0.38	0.05	6.93	0.06	7.31	0.05	0.00157915	0.00560882	0.240945	0.853982	hsa-miR-197	10992	0.29	0.41	0.44
867	-1.05	7.33	-0.07	0.11	7.37	0.22	7.3	0.11	0.448823	0.539455	0.312778	0.974441	hsa-miR-106b	19582	-0.27	-0.07	0.12
1774	1.64	6.95	0.71	0.05	6.59	0.05	7.3	0.08	5.24e-05	0.00052877	0.0481071	0.418756	No_known_hsa_target	13377	0.74	0.62	0.78
2545	1.82	6.86	0.87	0.14	6.43	0.05	7.3	0.11	0.00015859	0.0011696	0.0212887	0.304383	hsa-miR-195	13148	0.84	0.64	1.12
2989	1.41	7.06	0.49	0.03	6.81	0.2	7.3	0.22	0.00029357	0.00179671	0.14442	0.739147	No_known_hsa_target	11234	0.5	0.45	0.53
3479	1.4	7.06	0.49	0.03	6.82	0.1	7.3	0.12	0.00031996	0.00191293	0.150347	0.745631	No_known_hsa_target	17274	0.47	0.45	0.54
4454	1.22	7.15	0.28	0.16	7.01	0.09	7.3	0.09	0.0424434	0.0792058	0.354701	104911532	hsa-miR-365	11078	0.27	0.02	0.56
4850	1.3	7.11	0.38	0.17	6.92	0.25	7.3	0.09	0.0177245	0.0387723	0.223969	0.839414	hsa-miR-422b	11105	0.11	0.33	0.69
6393	1.84	6.86	0.88	0.07	6.42	0.06	7.3	0.08	2.529e-05	0.00032687	0.0200015	0.294759	No_known_hsa_target	13352	1.01	0.78	0.84
1306	1.36	7.07	0.44	0.14	6.85	0.11	7.29	0.04	0.00517719	0.0140796	0.156363	0.755942	spike_control_a	14261	0.6	0.56	0.16
1434	1.29	7.11	0.37	0.24	6.92	0.21	7.29	0.07	0.0542711	0.0965076	0.232641	0.851034	miRPlus_17886	17886	0.18	0.07	0.85
1516	1.46	7.02	0.54	0.07	6.75	0.08	7.29	0.08	0.00037078	0.00211872	0.116103	0.667988	spike_control_a	14261	0.66	0.55	0.42
3033	1.79	6.87	0.84	0.04	6.45	0.04	7.29	0.07	1.705e-05	0.00024757	0.0258006	0.336008	No_known_hsa_target	13352	0.8	0.8	0.91
4048	1.32	7.09	0.4	0.14	6.89	0.2	7.29	0.08	0.00875565	0.0218242	0.224472	0.839894	No_known_hsa_target	13460	0.31	0.21	0.68
4669	1.39	7.05	0.47	0.07	6.82	0.15	7.29	0.19	0.00074939	0.00342577	0.165104	0.766759	No_known_hsa_target	11234	0.52	0.34	0.56
4847	1.29	7.11	0.36	0.01	6.93	0.05	7.29	0.04	0.00136748	0.00507988	0.253792	0.871477	hsa-miR-197	10992	0.34	0.39	0.36
5134	1.66	6.92	0.73	0.12	6.55	0.03	7.29	0.1	0.00025324	0.00163354	0.0417262	0.398862	No_known_hsa_target	13377	0.7	0.54	0.96
6354	1.87	6.84	0.9	0.09	6.39	0.07	7.29	0.16	3.591e-05	0.00041322	0.0167738	0.259723	No_known_hsa_target	13258	0.9	0.74	1.06
247	1.54	6.97	0.62	0.08	6.66	0.02	7.28	0.06	0.00023395	0.00155043	0.0754598	0.524395	No_known_hsa_target	11252	0.62	0.48	0.76
591	1.08	7.22	0.11	0.11	7.16	0.08	7.28	0.03	0.256832	0.345596	0.580729	120977935	hsa-miR-92b	17718	0.04	-0.03	0.33
849	1.24	7.12	0.3	0.09	6.97	0.1	7.28	0.03	0.0102062	0.0246799	0.338568	101797763	hsa-miR-526b	11176	0.18	0.25	0.48
1303	1.48	7	0.56	0.1	6.72	0.02	7.28	0.12	0.00061035	0.00298947	0.099311	0.615655	hsa-miR-29b	11040	0.56	0.39	0.73
1799	1.38	7.04	0.47	0.06	6.81	0.06	7.28	0.06	0.00072774	0.00336342	0.170744	0.780544	No_known_hsa_target	17274	0.57	0.35	0.49
1810	-1.69	7.65	-0.76	0.2	8.03	0.16	7.28	0.09	0.00119851	0.00465818	0.00426786	0.101702	No_known_hsa_target	14421	-0.63	-0.49	-1.15
1880	1.69	6.9	0.75	0.07	6.52	0.03	7.28	0.09	5.857e-05	0.00057539	0.0387679	0.390585	hsa-miR-346	19018	0.76	0.63	0.87
2360	1.3	7.09	0.38	0.14	6.9	0.11	7.28	0.07	0.0108505	0.0259947	0.242396	0.855515	No_known_hsa_target	11254	0.24	0.23	0.66
2700	1.19	7.15	0.25	0.31	7.03	0.38	7.28	0.12	0.241668	0.328481	0.297232	0.949335	No_known_hsa_target	17669	-0.36	0.41	0.69
2983	1.6	6.94	0.67	0.18	6.6	0.06	7.28	0.13	0.00162227	0.00568091	0.0555208	0.442062	hsa-miR-29b	11040	0.62	0.39	1.02
3490	-1.68	7.65	-0.75	0.22	8.02	0.14	7.28	0.12	0.00181769	0.0061443	0.00477232	0.109829	No_known_hsa_target	14421	-0.52	-0.54	-1.18
4713	1.8	6.86	0.85	0.04	6.43	0.05	7.28	0.09	1.522e-05	0.00022732	0.0232262	0.321814	No_known_hsa_target	13352	0.87	0.78	0.9
6530	1.17	7.16	0.23	0.09	7.05	0.1	7.28	0.08	0.031774	0.0625244	0.368954	107007769	hsa-miR-422b	11105	0.07	0.38	0.23
170	1.1	7.2	0.14	0.01	7.13	0.06	7.27	0.07	0.0738791	0.124553	0.507195	125955285	hsa-let-7a_MM1	17686	0.15	0.12	0.15
701	1.28	7.09	0.35	0.04	6.92	0.03	7.27	0.07	0.00197577	0.00655016	0.28414	0.925107	No_known_hsa_target	13466	0.31	0.32	0.43
1309	1.43	7.02	0.51	0.06	6.76	0.18	7.27	0.18	0.00042102	0.00229646	0.13647	0.722679	No_known_hsa_target	11234	0.61	0.4	0.52
2678	1.21	7.13	0.27	0.1	6.99	0.07	7.27	0.03	0.0180278	0.0392696	0.374683	107970412	No_known_hsa_target	17699	0.31	0.09	0.42
3170	1.29	7.08	0.37	0.12	6.9	0.18	7.27	0.09	0.00765878	0.0195025	0.240095	0.853672	hsa-miR-422b	11105	0.17	0.37	0.58
3486	1.74	6.87	0.8	0.09	6.47	0.11	7.27	0.12	7.938e-05	0.00071156	0.0286339	0.350492	No_known_hsa_target	17477	0.94	0.62	0.84
3629	2.01	6.77	1.01	0.11	6.26	0.01	7.27	0.11	2.811e-05	0.00035266	0.0105685	0.187884	No_known_hsa_target	13498	0.98	0.84	1.2
4984	1.65	6.9	0.73	0.24	6.54	0.22	7.27	0.04	0.0032899	0.00978237	0.0483527	0.418724	hsa-miR-629	17566	0.8	0.27	1.1
5012	-1.05	7.3	-0.07	0.23	7.34	1.27	7.27	1.5	0.657618	0.727319	0.210182	0.883315	No_known_hsa_target	17739	-0.34	0.39	-0.25
5266	1.14	7.17	0.18	0.1	7.08	0.13	7.27	0.09	0.080164	0.133243	0.478141	122171483	hsa-miR-130a	10935	0.09	0.07	0.39
5425	1.47	6.99	0.56	0.07	6.71	0.04	7.27	0.03	0.00028552	0.00175977	0.108424	0.645931	miRPlus_17903	17903	0.69	0.47	0.52
5728	1.41	7.02	0.5	0.11	6.77	0.15	7.27	0.08	0.00148821	0.0053795	0.142658	0.737431	No_known_hsa_target	13460	0.5	0.31	0.69
6343	1.49	6.98	0.58	0.11	6.69	0.05	7.27	0.13	0.00066059	0.00315654	0.0909003	0.590764	hsa-miR-29b	11040	0.55	0.4	0.78
119	1.41	7.01	0.5	0.06	6.77	0.02	7.26	0.08	0.00046605	0.00246886	0.142905	0.736442	No_known_hsa_target	17274	0.52	0.39	0.58
680	1.51	6.96	0.59	0.1	6.66	0.06	7.26	0.06	0.00046623	0.00246886	0.0863304	0.572695	No_known_hsa_target	11254	0.41	0.61	0.76
1918	1.43	7	0.52	0.11	6.75	0.16	7.26	0.1	0.00130659	0.00492445	0.132732	0.712998	hsa-miR-134	10940	0.54	0.31	0.7
2065	1.43	6.99	0.52	0.04	6.73	0.05	7.26	0.08	0.00025294	0.00163354	0.130647	0.704615	miRPlus_17903	17903	0.59	0.48	0.49
3167	1.24	7.1	0.31	0.04	6.95	0.05	7.26	0.02	0.00380905	0.0109763	0.298024	0.950057	hsa-miR-197	10992	0.24	0.37	0.32
4003	1.35	7.04	0.43	0.07	6.83	0.17	7.26	0.18	0.00135614	0.00505729	0.201847	0.811735	No_known_hsa_target	1090	0.5	0.29	0.52
4209	1.22	7.12	0.29	0.08	6.97	0.1	7.26	0.06	0.00970775	0.0237481	0.353735	104764213	hsa-miR-526b	11176	0.23	0.2	0.45
6164	1.38	7.02	0.47	0.14	6.79	0.12	7.26	0.04	0.00393203	0.0112283	0.166126	0.76885	hsa-miR-361	14301	0.42	0.26	0.73
865	1.8	6.83	0.85	0.14	6.41	0.1	7.25	0.07	0.00019958	0.00137314	0.0242664	0.326794	hsa-miR-195	13148	0.79	0.63	1.12
1949	2	6.75	1	0.12	6.25	0.01	7.25	0.12	4.461e-05	0.00047502	0.0110223	0.194921	No_known_hsa_target	13498	0.98	0.79	1.21
2458	1.7	6.87	0.76	0.09	6.49	0.17	7.25	0.08	8.51e-05	0.00074466	0.0365149	0.380434	No_known_hsa_target	17379	0.83	0.59	0.87
2774	1.26	7.09	0.33	0.19	6.92	0.15	7.25	0.07	0.0399217	0.0753155	0.278827	0.914456	hsa-miR-365	11078	0.23	0.07	0.7
3220	1.12	7.17	0.17	0.49	7.09	0.99	7.25	1.48	0.581645	0.66076	0.218001	0.891101	No_known_hsa_target	13448	-0.42	1.15	-0.22
3560	1.73	6.86	0.79	0.08	6.46	0.04	7.25	0.07	5.64e-05	0.00055985	0.0315015	0.353406	hsa-miR-346	19018	0.83	0.64	0.9
3586	1.15	7.15	0.2	0.11	7.05	0.07	7.25	0.06	0.0702271	0.119354	0.46372	121111543	hsa-miR-130a	10935	0.16	0.03	0.41
3872	1.37	7.02	0.45	0.03	6.8	0.09	7.25	0.1	0.00051072	0.002636	0.181185	0.795791	No_known_hsa_target	13221	0.42	0.42	0.51
4001	1.14	7.15	0.19	0.25	7.06	1.03	7.25	1.28	0.272126	0.362062	0.386624	110136075	hsa-miR-383_MM1	11239	-0.07	0.7	-0.05
4061	1.34	7.04	0.42	0.01	6.83	0.2	7.25	0.19	0.00063363	0.00306553	0.202949	0.814707	No_known_hsa_target	13466	0.43	0.41	0.41
5889	1.23	7.1	0.3	0.06	6.95	0.05	7.25	0.07	0.005751	0.0154278	0.338859	101748436	hsa-miR-526b	11176	0.31	0.2	0.4
6060	1.26	7.08	0.33	0.34	6.92	0.46	7.25	0.14	0.165333	0.240849	0.215769	0.828081	No_known_hsa_target	17669	-0.32	0.45	0.86
6134	1.25	7.09	0.32	0.15	6.93	0.1	7.25	0.12	0.0256332	0.0521984	0.310193	0.971795	hsa-miR-365	11078	0.3	0.07	0.59
165	1.92	6.76	0.94	0.2	6.29	0.13	7.24	0.09	0.00037109	0.00211872	0.0141101	0.230146	miRPlus_17954	17954	0.91	0.62	1.31
750	1.03	7.22	0.05	0.08	7.19	0.03	7.24	0.06	0.556257	0.638327	0.607077	117026965	No_known_hsa_target	17303	-0.02	-0.04	0.21
1094	1.22	7.1	0.28	0.17	6.96	0.13	7.24	0.06	0.0535579	0.0954665	0.339321	101796429	hsa-miR-365	11078	0.17	0.06	0.62
1490	1.18	7.12	0.23	0.07	7	0.07	7.24	0.1	0.0203108	0.0431107	0.374966	108005572	hsa-miR-422b	11105	0.11	0.34	0.25
3304	1.59	6.9	0.67	0.21	6.57	0.22	7.24	0.03	0.00283236	0.00871098	0.0609271	0.46107	hsa-miR-629	17566	0.68	0.3	1.03
3525	1.94	6.76	0.96	0.16	6.28	0.04	7.24	0.12	0.00014058	0.00106984	0.0127991	0.214489	miRPlus_17954	17954	0.98	0.68	1.22
3745	1.39	7.01	0.47	0.04	6.77	0.07	7.24	0.08	0.00048578	0.00254822	0.162496	0.764685	miRPlus_17903	17903	0.5	0.39	0.53
4608	1.05	7.2	0.07	0.14	7.17	0.11	7.24	0.15	0.522493	0.609152	0.519653	111389793	miRPlus_17927	17927	0.01	-0.14	0.34
5170	-1.67	7.61	-0.74	0.19	7.99	0.15	7.24	0.1	0.00117531	0.00458658	0.00449702	0.105296	No_known_hsa_target	14421	-0.59	-0.51	-1.12
5210	1.16	7.13	0.22	0.08	7.02	0.12	7.24	0.08	0.0309673	0.0613321	0.431979	116816901	hsa-let-7a_MM1	17686	0.17	0.12	0.37
5240	1.72	6.84	0.78	0.09	6.45	0.08	7.24	0.08	8.893e-05	0.00076618	0.032439	0.359127	hsa-miR-346	19018	0.78	0.62	0.95
5741	1.43	6.98	0.51	0.11	6.72	0.15	7.24	0.07	0.00138431	0.00512539	0.125795	0.689511	No_known_hsa_target	13466	0.34	0.47	0.73
6038	1.24	7.08	0.32	0.16	6.92	0.2	7.24	0.06	0.0323003	0.0633746	0.29758	0.949544	No_known_hsa_target	17699	0.15	0.16	0.64
238	1.56	6.91	0.64	0.11	6.58	0.1	7.23	0.04	0.00038876	0.00218616	0.0668408	0.489292	hsa-miR-134	10940	0.75	0.42	0.76
998	1.24	7.08	0.31	0.1	6.92	0.03	7.23	0.07	0.0108169	0.0259328	0.333391	101055029	No_known_hsa_target	17699	0.36	0.12	0.46
1806	1.77	6.82	0.83	0.08	6.41	0.06	7.23	0.1	4.056e-05	0.00044249	0.024619	0.329562	No_known_hsa_target	17477	0.89	0.68	0.91
1906	1.15	7.13	0.2	0.12	7.04	0.13	7.23	0.03	0.0882811	0.143958	0.465365	12125824	hsa-miR-130a	10935	0.05	0.09	0.44
1927	1.52	6.93	0.6	0.08	6.63	0.04	7.23	0.05	0.00026349	0.00167519	0.0805312	0.550529	No_known_hsa_target	11252	0.57	0.49	0.76
2052	2.55	6.56	1.35	0.16	5.88	0.01	7.23	0.15	1.966e-05	0.0002713	0.00140327	0.0518132	miRPlus_17867	17867	1.41	1.05	1.59
3068	2.26	6.64	1.18	0.17	6.05	0.04	7.23	0.13	5.388e-05	0.00053801	0.00476637	0.126601	No_known_hsa_target	17559	1.12	0.92	1.49
3234	1.16	7.13	0.22	0.47	7.02	0.89	7.23	1.35	0.466984	0.556663	0.296091	0.94704	No_known_hsa_target	13486	-0.34	1.14	-0.16
3315	1.6	6.89	0.68	0.09	6.55	0.72	7.23	0.75	0.00016983	0.00122584	0.0575774	0.450431	empty	0	0.5	0.74	0.78
4085	1.13	7.14	0.18	0.19	7.05	0.87	7.23	1.04	0.207732	0.290099	0.4154	11431163	No_known_hsa_target	13406	-0.16	0.5	0.2
4251	1.07	7.18	0.09	0.1	7.14	0.14	7.23	0.07	0.323837	0.416856	0.606914	120082727	hsa-miR-27b	13175	0.02	-0.03	0.29
5159	1.36	7.01	0.44	0.04	6.79	0.09	7.23	0.09	0.00060839	0.00298422	0.171521	0.781437	No_known_hsa_target	17274	0.51	0.44	0.38
5849	1.63	6.87	0.71	0.19	6.52	0.27	7.23	0.1	0.00139414	0.00514475	0.0473214	0.41623	hsa-miR-611	17611	0.69	0.39	1.04
5931	1.05	7.19	0.07	0.04	7.16	0.13	7.23	0.09	0.324813	0.417511	0.605371	121396389	hsa-miR-27b	13175	0	0.08	0.15
126	1.78	6.81	0.83	0.08	6.39	0.04	7.22	0.08	4.345e-05	0.00046496	0.0236116	0.324479	No_known_hsa_target	17477	0.9	0.67	0.92
226	1.19	7.1	0.25	0.16	6.97	0.17	7.22	0.07	0.0623797	0.107983	0.380787	108981687	hsa-miR-130a	10935	0.07	0.12	0.57
1020	1.2	7.09	0.27	0.33	6.95	0.38	7.22	0.12	0.231422	0.317768	0.285528	0.927829	No_known_hsa_target	17669	-0.34	0.36	0.79
2529	1.17	7.1	0.23	0.05	6.98	0.04	7.22	0.05	0.0169776	0.037421	0.407167	113111203	hsa-miR-526b	11176	0.15	0.21	0.33
3239	1.12	7.15	0.16	0.12	7.07	0.08	7.22	0.19	0.147298	0.219332	0.517744	125129177	No_known_hsa_target	14370	0.04	0.03	0.4
3530	1.11	7.15	0.15	0.02	7.08	0.09	7.22	0.07	0.068842	0.117475	0.496533	124736449	hsa-let-7a_MM1	17686	0.11	0.19	0.14
4358	1.26	7.06	0.33	0.14	6.89	0.14	7.22	0.07	0.0181706	0.039491	0.294067	0.943711	No_known_hsa_target	17699	0.2	0.18	0.61
5552	1.24	7.07	0.31	0.02	6.92	0.14	7.22	0.13	0.00326977	0.00973973	0.306207	0.963799	No_known_hsa_target	13221	0.31	0.34	0.27
6428	2.14	6.67	1.09	0.11	6.13	0.13	7.22	0.12	1.798e-05	0.00025435	0.00704167	0.152154	No_known_hsa_target	17559	1.13	0.89	1.26
269	1.81	6.78	0.86	0.07	6.35	0.06	7.21	0.05	2.905e-05	0.0003601	0.0218631	0.308655	No_known_hsa_target	13498	1	0.77	0.81
643	1.3	7.02	0.38	0.11	6.82	0.17	7.21	0.26	0.00534938	0.0144834	0.250295	0.865216	No_known_hsa_target	1090	0.43	0.17	0.54
1845	1.94	6.73	0.96	0.16	6.25	0.09	7.21	0.11	0.00015366	0.001141	0.0129464	0.215347	miRPlus_17954	17954	0.97	0.67	1.23
6474	1.39	6.98	0.48	0.3	6.74	0.36	7.21	0.12	0.0403865	0.0760216	0.144632	0.737988	miRPlus_17886	17886	0.22	0.14	1.07
372	2.5	6.53	1.32	0.08	5.87	0	7.2	0.08	2.91e-06	6.225e-05	0.0015253	0.0545213	miRPlus_17867	17867	1.4	1.17	1.41
891	1.06	7.16	0.08	0.07	7.12	0.13	7.2	0.07	0.333831	0.426224	0.609141	120687433	hsa-miR-27b	13175	-0.02	0.05	0.22
2571	1.04	7.17	0.06	0.04	7.13	0.05	7.2	0.07	0.387326	0.480227	0.621501	120827832	hsa-miR-27b	13175	0.05	0	0.13
3162	-1.17	7.32	-0.23	0.1	7.43	0.04	7.2	0.13	0.0339802	0.0659963	0.113106	0.740809	hsa-miR-138	13140	-0.33	-0.04	-0.32
5412	2.58	6.51	1.37	0.16	5.83	0.01	7.2	0.17	1.741e-05	0.00024952	0.00119494	0.0472353	miRPlus_17867	17867	1.47	1.06	1.57
1388	2.18	6.63	1.12	0.09	6.07	0.02	7.19	0.08	9.27e-06	0.00015299	0.00621131	0.142945	No_known_hsa_target	17559	1.1	0.98	1.28
2955	1.6	6.85	0.68	0.12	6.51	0.06	7.19	0.07	0.00034131	0.00201131	0.0553214	0.44152	hsa-miR-524*	10618	0.6	0.53	0.91
4128	1.6	6.85	0.68	0.12	6.51	0.09	7.19	0.16	0.00034575	0.00202504	0.0534911	0.43413	hsa-miR-608	17443	0.62	0.52	0.91
4635	1.58	6.86	0.66	0.16	6.53	0.13	7.19	0.06	0.00121827	0.00471588	0.0587545	0.453307	hsa-miR-524*	10618	0.55	0.45	0.98
6349	1.46	6.91	0.55	0.05	6.64	0.05	7.19	0.09	0.00021584	0.00145338	0.107571	0.644278	No_known_hsa_target	11234	0.54	0.48	0.63
6521	1.29	7	0.37	0.11	6.82	0.43	7.19	0.34	0.00657969	0.0171978	0.263798	0.888581	No_known_hsa_target	11260	0.29	0.23	0.59
263	1.8	6.75	0.85	0.13	6.32	0.07	7.18	0.06	0.00012716	0.00099714	0.0215804	0.306596	No_known_hsa_target	13210	0.88	0.62	1.06
1248	1.06	7.14	0.08	0.22	7.09	0.16	7.18	0.08	0.582949	0.6617	0.388835	102791896	miRPlus_17927	17927	-0.09	-0.18	0.52
1487	1.24	7.02	0.31	0	6.86	0.03	7.18	0.03	0.00279495	0.00863147	0.314384	0.978536	hsa-miR-197	10992	0.3	0.32	0.32
2234	1.39	6.94	0.47	0.1	6.71	0.18	7.18	0.08	0.00148161	0.00535869	0.163756	0.765257	No_known_hsa_target	17340	0.51	0.29	0.62
2915	2.13	6.64	1.09	0.14	6.1	0.01	7.18	0.13	4.563e-05	0.00047974	0.007125	0.152484	miRPlus_17891	17891	1.1	0.84	1.33
2928	1.07	7.13	0.1	0.21	7.08	0.16	7.18	0.08	0.486894	0.576247	0.443879	106455032	miRPlus_17927	17927	-0.02	-0.18	0.5
3598	1.64	6.83	0.72	0.07	6.47	0.02	7.18	0.07	7.934e-05	0.00071156	0.0476012	0.415969	hsa-miR-134	10940	0.8	0.58	0.77
4595	2.1	6.64	1.07	0.12	6.1	0.02	7.18	0.12	2.501e-05	0.00032385	0.00727232	0.154652	miRPlus_17891	17891	1.22	0.85	1.15
4883	1.14	7.08	0.2	0.26	6.98	0.85	7.18	1.09	0.279485	0.370515	0.37392	107842918	No_known_hsa_target	13224	-0.21	0.68	0.12
5278	1.66	6.82	0.73	0.12	6.45	0.09	7.18	0.12	0.00027676	0.00172622	0.0424286	0.401013	hsa-miR-134	10940	0.82	0.48	0.89
5681	1.18	7.06	0.24	0.38	6.94	0.94	7.18	1.32	0.329639	0.42242	0.333451	101027502	hsa-miR-383_MM1	11239	-0.2	1	-0.08
6288	1.17	7.06	0.23	0.2	6.95	0.17	7.18	0.08	0.132245	0.201425	0.39935	112051357	miRPlus_17927	17927	0.06	0	0.63
2381	1.43	6.91	0.52	0.07	6.65	0.01	7.17	0.08	0.00053672	0.00273046	0.122702	0.683715	No_known_hsa_target	13466	0.49	0.4	0.66
2765	1.64	6.81	0.71	0.22	6.45	0.12	7.17	0.11	0.00247985	0.00786556	0.0495312	0.423473	hsa-miR-99b	11184	0.65	0.36	1.12
4445	1.62	6.82	0.7	0.22	6.47	0.15	7.17	0.08	0.00250618	0.00792916	0.0531384	0.433362	hsa-miR-99b	11184	0.66	0.35	1.09
4927	1.49	6.89	0.57	0.09	6.6	0.18	7.17	0.11	0.00041951	0.00229381	0.0950476	0.601431	No_known_hsa_target	13490	0.59	0.41	0.71
5166	1.77	6.76	0.82	0.07	6.35	0.05	7.17	0.12	3.871e-05	0.00042785	0.025503	0.334727	No_known_hsa_target	17477	0.86	0.68	0.93
5303	1.74	6.77	0.8	0.1	6.37	0.1	7.17	0.09	8.161e-05	0.00072353	0.029747	0.355694	No_known_hsa_target	13210	0.75	0.66	0.98
5426	1.25	7.01	0.32	0.09	6.85	0.03	7.17	0.06	0.00799422	0.0202035	0.32592	0.99735	miRPlus_17930	17930	0.25	0.21	0.49
2004	1.73	6.76	0.79	0.13	6.37	0.14	7.16	0.03	0.00020447	0.00139995	0.0304211	0.354913	hsa-miR-654	17505	0.83	0.55	0.99
3187	-1.02	7.17	-0.02	0.4	7.18	0.23	7.16	0.62	0.926208	0.946095	0.124811	0.758345	No_known_hsa_target	11269	-0.39	0.77	-0.45
4451	1.68	6.78	0.75	0.07	6.41	0.04	7.16	0.11	5.784e-05	0.00056911	0.0395699	0.392777	hsa-miR-15a	10965	0.75	0.63	0.86
5023	1.21	7.02	0.27	0.21	6.88	0.7	7.16	0.87	0.0893665	0.14541	0.31839	0.985074	No_known_hsa_target	17743	-0.11	0.6	0.33
5818	1.75	6.76	0.81	0.09	6.35	0.11	7.16	0.06	6.94e-05	0.00064681	0.027689	0.351739	No_known_hsa_target	17379	0.84	0.64	0.95
2448	1.67	6.79	0.74	0.07	6.42	0.04	7.15	0.06	7.426e-05	0.00067989	0.0418943	0.399333	hsa-miR-608	17443	0.71	0.63	0.88
3623	1.8	6.73	0.85	0.09	6.3	0.03	7.15	0.08	4.468e-05	0.00047502	0.0214077	0.304788	No_known_hsa_target	13210	0.96	0.68	0.91
3999	1.08	7.09	0.11	0.12	7.03	0.17	7.15	0.09	0.277817	0.368522	0.582391	120708655	hsa-miR-518b	11156	-0.05	0.05	0.33
4180	1.28	6.97	0.35	0.4	6.8	0.4	7.15	0.79	0.193937	0.274543	0.209936	0.825494	hsa-miR-101	17615	-0.12	1.15	0.02
4239	-1.29	7.34	-0.36	0.12	7.52	0.19	7.15	0.11	0.00776061	0.0197244	0.0300074	0.404108	hsa-miR-21	5740	-0.53	-0.42	-0.14
4452	1.13	7.06	0.17	0.03	6.98	0.03	7.15	0.06	0.0427572	0.0797248	0.473629	121712811	hsa-miR-203	11004	0.2	0.1	0.21
5751	1.25	6.98	0.33	0.14	6.82	0.5	7.15	0.37	0.019459	0.0417113	0.311012	0.972545	No_known_hsa_target	13369	0.36	0.07	0.55
6534	1.11	7.08	0.15	0.12	7	0.81	7.15	0.91	0.155804	0.229104	0.469182	12163966	No_known_hsa_target	11265	0.12	0.36	-0.03
879	-1.28	7.32	-0.35	0.13	7.5	0.2	7.14	0.11	0.0113131	0.0268447	0.0323571	0.422214	hsa-miR-21	5740	-0.55	-0.4	-0.11
3343	1.13	7.06	0.17	0.22	6.97	0.73	7.14	0.93	0.264001	0.353122	0.419333	114876478	No_known_hsa_target	17743	-0.14	0.59	0.07
3682	1.55	6.82	0.63	0.08	6.51	0.05	7.14	0.06	0.000197	0.00135916	0.0722321	0.515287	No_known_hsa_target	17436	0.67	0.48	0.74
3914	1.39	6.9	0.48	0.09	6.66	0.16	7.14	0.09	0.00117271	0.00457907	0.162442	0.764968	No_known_hsa_target	17340	0.5	0.31	0.61
4183	1.23	6.99	0.3	0.23	6.84	0.68	7.14	0.73	0.0859491	0.140976	0.304412	0.961754	No_known_hsa_target	17725	-0.11	0.34	0.67
4748	2.16	6.58	1.11	0.11	6.02	0.06	7.14	0.06	1.766e-05	0.00025159	0.00649702	0.147003	No_known_hsa_target	17559	1.06	0.95	1.32
4855	1.09	7.08	0.12	0.28	7.02	0.84	7.14	1.09	0.521825	0.608584	0.41426	10430236	hsa-miR-369-5p	13145	-0.36	0.6	0.11
4995	1.5	6.85	0.59	0.18	6.55	0.67	7.14	0.84	0.00299518	0.00911165	0.105039	0.634196	empty	0	0.3	0.92	0.54
5362	1.57	6.82	0.65	0.05	6.5	0.02	7.14	0.07	0.00010015	0.000834	0.0681265	0.49333	No_known_hsa_target	17436	0.73	0.55	0.66
5594	1.35	6.93	0.43	0.11	6.71	0.14	7.14	0.06	0.00323502	0.00965763	0.195604	0.809895	No_known_hsa_target	17340	0.5	0.21	0.58
5919	-1.24	7.3	-0.31	0.11	7.45	0.26	7.14	0.19	0.0137691	0.0316801	0.043503	0.490503	hsa-miR-21	5740	-0.47	-0.36	-0.1
6315	1.56	6.82	0.64	0.14	6.5	0.13	7.14	0.06	0.00084204	0.00369222	0.0645104	0.48061	hsa-miR-524*	10618	0.5	0.49	0.92
554	1.44	6.86	0.53	0.07	6.6	0.07	7.13	0.04	0.00041449	0.00227562	0.124176	0.68567	No_known_hsa_target	17340	0.62	0.4	0.58
1085	1.59	6.8	0.67	0.18	6.47	0.13	7.13	0.07	0.00163852	0.00571626	0.0601354	0.457138	hsa-miR-99b	11184	0.65	0.36	0.99
1235	2.02	6.62	1.02	0.12	6.12	0.02	7.13	0.1	4.05e-05	0.00044249	0.0102321	0.184343	miRPlus_17891	17891	1.02	0.8	1.22
1559	-1.02	7.14	-0.02	0.05	7.15	0.07	7.13	0.01	0.758131	0.81358	0.511536	110780535	No_known_hsa_target	14370	0.01	0.05	-0.13
2002	1.49	6.84	0.57	0.07	6.56	0.07	7.13	0.04	0.00030497	0.0018463	0.0934747	0.6011	No_known_hsa_target	17436	0.49	0.5	0.72
3749	1.48	6.85	0.56	0.04	6.57	0.08	7.13	0.05	0.00015916	0.00117016	0.107397	0.64496	hsa-miR-645	17613	0.61	0.59	0.49
4127	1.06	7.08	0.09	0.22	7.04	0.87	7.13	1.07	0.572832	0.653332	0.453326	107379274	hsa-miR-146a_MM2	17409	-0.29	0.48	0.06
4464	1.24	6.97	0.31	0.07	6.81	0.1	7.13	0.11	0.00634135	0.0166851	0.271272	0.901112	No_known_hsa_target	13259	0.27	0.46	0.22
5205	1.9	6.66	0.93	0.11	6.2	0.06	7.13	0.12	4.634e-05	0.00048505	0.0143125	0.232319	miRPlus_17954	17954	0.97	0.73	1.09
5808	1.79	6.71	0.84	0.11	6.29	0.03	7.13	0.12	8.373e-05	0.00073491	0.0247173	0.328911	hsa-miR-608	17443	0.69	0.79	1.05
6125	1.57	6.8	0.65	0.18	6.48	0.24	7.13	0.14	0.00178859	0.00608575	0.0588497	0.453521	hsa-miR-99b	11184	0.52	0.43	1.01
952	1.09	7.06	0.12	0.23	7	0.17	7.12	0.09	0.442695	0.533617	0.418543	104791729	hsa-miR-30c_MM1	17454	0.02	-0.22	0.55
1091	1.69	6.74	0.76	0.09	6.36	0.07	7.12	0.03	8.869e-05	0.00076504	0.0372857	0.384885	hsa-miR-15a	10965	0.72	0.63	0.92
2352	1.09	7.06	0.12	0.22	7	0.32	7.12	0.11	0.432604	0.523519	0.472156	108772369	hsa-miR-18a	10983	-0.02	-0.17	0.55
2632	-1.01	7.13	-0.01	0.18	7.14	0.1	7.12	0.09	0.910946	0.934304	0.267457	0.931249	hsa-miR-30c_MM1	17454	0.02	-0.34	0.28
3078	1.77	6.71	0.82	0.11	6.3	0.03	7.12	0.11	9.935e-05	0.00083043	0.0257708	0.336272	hsa-miR-657	17460	0.82	0.63	1.01
3247	1.46	6.85	0.55	0.12	6.57	0.17	7.12	0.09	0.00115184	0.00453184	0.105778	0.637516	No_known_hsa_target	13490	0.49	0.38	0.78
4029	-1.06	7.17	-0.09	0.19	7.21	0.52	7.12	0.69	0.519169	0.606223	0.235719	0.90516	No_known_hsa_target	2940	-0.4	0.26	-0.12
4135	1.38	6.88	0.47	0.08	6.65	0.03	7.12	0.05	0.00111233	0.00442992	0.169083	0.776651	hsa-miR-15b_MM1	17279	0.42	0.35	0.63
4312	-1.04	7.15	-0.05	0.19	7.17	0.17	7.12	0.08	0.693773	0.758815	0.189963	0.861951	hsa-miR-30c_MM1	17454	-0.17	-0.3	0.31
4938	1.07	7.07	0.09	0.37	7.03	0.87	7.12	1.23	0.685954	0.752958	0.273182	0.933764	No_known_hsa_target	17315	-0.35	0.82	-0.19
5992	1.08	7.06	0.12	0.26	7	0.21	7.12	0.1	0.497905	0.587063	0.35664	100571548	hsa-miR-30c_MM1	17454	0	-0.26	0.61
6131	1.71	6.73	0.78	0.08	6.34	0.1	7.12	0.11	7.249e-05	0.00066624	0.0338601	0.364647	hsa-miR-15a	10965	0.79	0.62	0.91
933	1.02	7.1	0.02	0.12	7.09	0.07	7.11	0.09	0.82358	0.867835	0.514168	110921669	No_known_hsa_target	13355	0.16	0.13	-0.22
1092	1.09	7.05	0.13	0.01	6.98	0.03	7.11	0.02	0.0918826	0.148748	0.517629	12676078	hsa-miR-203	11004	0.11	0.14	0.14
1275	1.51	6.81	0.59	0.15	6.52	0.16	7.11	0.04	0.00155241	0.00555247	0.0843348	0.566164	hsa-miR-524*	10618	0.48	0.4	0.89
2772	1.08	7.06	0.11	0.03	7	0.05	7.11	0.03	0.142386	0.213626	0.546603	125134313	hsa-miR-203	11004	0.07	0.17	0.1
3732	2.38	6.48	1.25	0.09	5.86	0.01	7.11	0.09	5.04e-06	9.617e-05	0.00271875	0.0834247	miRPlus_17867	17867	1.33	1.08	1.36
4057	1.08	7.05	0.11	0.2	7	0.86	7.11	1.03	0.432294	0.523333	0.489198	11053538	No_known_hsa_target	13245	-0.26	0.43	0.17
5973	1.02	7.09	0.03	0.07	7.08	0.06	7.11	0.04	0.683115	0.750578	0.600171	116497689	No_known_hsa_target	13355	0.09	0.11	-0.1
1280	1.57	6.78	0.65	0.15	6.45	0.12	7.1	0.03	0.00083253	0.00366911	0.0634301	0.475725	hsa-miR-423	11106	0.64	0.41	0.91
2069	1.5	6.81	0.58	0.05	6.52	0.02	7.1	0.06	0.00018679	0.00132266	0.0980283	0.610519	hsa-miR-645	17613	0.69	0.52	0.53
2501	1.07	7.04	0.1	0.11	6.99	0.02	7.1	0.13	0.30588	0.399284	0.561549	120459712	No_known_hsa_target	17650	-0.06	0.32	0.04
2559	-1.25	7.26	-0.32	0.14	7.42	0.2	7.1	0.12	0.0223736	0.0466059	0.0403676	0.474248	hsa-miR-21	5740	-0.54	-0.37	-0.05
2613	1.03	7.07	0.05	0.1	7.05	0.08	7.1	0.06	0.604085	0.679975	0.587378	115448377	No_known_hsa_target	13355	0.17	0.12	-0.15
2771	1.63	6.75	0.71	0.05	6.39	0.03	7.1	0.08	6.24e-05	0.00060158	0.0488259	0.419578	hsa-miR-15a	10965	0.71	0.61	0.8
3803	-1.03	7.12	-0.04	0.05	7.14	0.06	7.1	0.04	0.583024	0.6617	0.441686	106308381	No_known_hsa_target	11208	-0.09	-0.09	0.06
3962	1.75	6.7	0.81	0.17	6.29	0.06	7.1	0.11	0.00044647	0.00240319	0.0297634	0.355258	hsa-miR-16_MM2	17722	0.7	0.58	1.14
4925	1.07	7.06	0.1	0.2	7.01	0.73	7.1	0.93	0.499836	0.588352	0.520548	111368354	No_known_hsa_target	13423	-0.18	0.49	-0.02
5642	1.71	6.72	0.78	0.19	6.33	0.14	7.1	0.1	0.00093816	0.0039759	0.0345818	0.370048	hsa-miR-16_MM2	17722	0.66	0.52	1.15
5709	-1.07	7.15	-0.09	0.18	7.2	0.52	7.1	0.69	0.467033	0.556663	0.230055	0.90039	No_known_hsa_target	2940	-0.37	0.24	-0.16
5744	1.25	6.94	0.33	0.05	6.78	0.05	7.1	0.06	0.0034423	0.0101457	0.314734	0.979171	hsa-miR-302c*_MM1	14278	0.3	0.26	0.42
5964	1.77	6.69	0.83	0.07	6.28	0.12	7.1	0.08	3.512e-05	0.00040972	0.0254375	0.334521	No_known_hsa_target	13489	0.88	0.69	0.91
920	1.34	6.88	0.42	0.06	6.67	0.04	7.09	0.04	0.00120129	0.00466629	0.222216	0.837046	No_known_hsa_target	13350	0.43	0.31	0.52
2192	1.31	6.9	0.39	0.05	6.7	0.02	7.09	0.04	0.00151661	0.00545881	0.251298	0.86601	No_known_hsa_target	13221	0.4	0.3	0.48
4463	1.44	6.83	0.53	0.12	6.57	0.09	7.09	0.04	0.00143357	0.00524704	0.127856	0.696264	No_known_hsa_target	13227	0.6	0.29	0.69
512	1.27	6.91	0.34	0.06	6.74	0.1	7.08	0.05	0.00332101	0.00986613	0.248969	0.861963	No_known_hsa_target	13221	0.4	0.41	0.22
975	1.52	6.78	0.6	0.05	6.48	0.04	7.08	0.05	0.00013673	0.00105129	0.0828066	0.560383	hsa-miR-15a_MM1	17395	0.58	0.53	0.7
1398	1.75	6.67	0.8	0.09	6.27	0.03	7.08	0.07	7.174e-05	0.00066219	0.0287098	0.350782	hsa-miR-657	17460	0.8	0.65	0.97
2123	-1.05	7.12	-0.08	0.07	7.15	0.02	7.08	0.05	0.35188	0.443895	0.28693	0.951713	No_known_hsa_target	11208	-0.09	-0.2	0.05
3746	1.34	6.87	0.42	0.19	6.66	0.13	7.08	0.07	0.0170707	0.0375868	0.195722	0.809385	miRPlus_17930	17930	0.39	0.1	0.77
4131	1.77	6.67	0.82	0.11	6.26	0.03	7.08	0.13	9.382e-05	0.00079301	0.0246324	0.329085	hsa-miR-585	17546	0.91	0.61	0.94
4758	1.79	6.66	0.84	0.13	6.24	0.04	7.08	0.09	0.00013271	0.00102627	0.0237128	0.325204	hsa-miR-657	17460	0.82	0.64	1.07
4842	-1.23	7.23	-0.29	0.04	7.37	0.08	7.08	0.04	0.00507062	0.013829	0.0475327	0.516026	hsa-miR-138	13140	-0.34	-0.34	-0.21
5429	1.49	6.79	0.58	0.05	6.5	0.04	7.08	0.07	0.00015987	0.00117415	0.099628	0.617051	hsa-miR-645	17613	0.67	0.55	0.52
5960	1.35	6.86	0.44	0.07	6.64	0.03	7.08	0.05	0.00126566	0.0048325	0.199522	0.813586	No_known_hsa_target	13350	0.44	0.31	0.56
6132	1.18	6.95	0.24	0.1	6.83	0.11	7.08	0.08	0.0325085	0.0637087	0.410487	113377312	hsa-miR-203	11004	0.2	0.09	0.44
322	1.48	6.79	0.57	0.03	6.51	0.08	7.07	0.09	0.0001417	0.00107699	0.10433	0.632762	No_known_hsa_target	17436	0.61	0.51	0.58
443	-1.12	7.15	-0.16	0.09	7.23	0.01	7.07	0.09	0.102575	0.163111	0.154293	0.820942	No_known_hsa_target	11208	-0.08	-0.34	-0.06
1943	1.71	6.69	0.78	0.09	6.3	0.04	7.07	0.06	7.567e-05	0.00069089	0.0337805	0.36496	No_known_hsa_target	13210	0.81	0.61	0.9
2444	1.02	7.05	0.02	0.11	7.04	0.16	7.07	0.14	0.795411	0.844418	0.505543	110479675	No_known_hsa_target	17339	-0.18	0.07	0.18
2960	1.65	6.71	0.72	0.16	6.35	0.14	7.07	0.04	0.00065403	0.00313712	0.0444583	0.406476	hsa-miR-423	11106	0.77	0.43	0.96
3161	1.25	6.91	0.33	0.21	6.74	0.28	7.07	0.08	0.0572972	0.100902	0.29322	0.942343	No_known_hsa_target	11260	0.33	-0.05	0.7
3248	-1.08	7.12	-0.11	0.26	7.17	0.74	7.07	0.99	0.535867	0.620653	0.163482	0.83671	No_known_hsa_target	13525	-0.49	0.39	-0.22
4223	1.4	6.82	0.48	0.12	6.58	0.11	7.07	0.09	0.00228284	0.00733654	0.144692	0.737172	hsa-miR-330_MM1	11228	0.31	0.42	0.72
5593	1.14	6.97	0.19	0.06	6.88	0.13	7.07	0.14	0.0396649	0.0749572	0.448232	118494099	hsa-miR-29b_MM1	17308	0.28	0.21	0.08
6318	-1.7	7.46	-0.76	0.04	7.84	0.11	7.07	0.1	3.279e-05	0.00039141	0.00341667	0.0879694	hsa-miR-26a	11030	-0.8	-0.68	-0.82
6607	1.27	6.9	0.34	0.24	6.73	0.4	7.07	0.16	0.0657038	0.11301	0.274283	0.906185	No_known_hsa_target	13490	0.49	-0.13	0.67
1567	1.41	6.81	0.5	0.09	6.57	0.17	7.06	0.08	0.00107421	0.00431999	0.144265	0.739481	No_known_hsa_target	13490	0.48	0.34	0.66
2600	1.32	6.86	0.4	0.04	6.66	0.05	7.06	0.03	0.00103068	0.00421685	0.208388	0.824232	No_known_hsa_target	13350	0.48	0.39	0.34
2917	1.62	6.71	0.69	0.13	6.37	0.09	7.06	0.08	0.00045403	0.0024215	0.0502679	0.423839	miRPlus_17945	17945	0.69	0.46	0.93
3666	1.58	6.73	0.66	0.08	6.4	0.02	7.06	0.06	0.00015299	0.00113726	0.0626324	0.471321	No_known_hsa_target	13442	0.78	0.51	0.7
4293	-1.01	7.07	-0.01	0.08	7.08	0.06	7.06	0.05	0.869261	0.903128	0.502461	110200392	No_known_hsa_target	13355	0.07	0.07	-0.18
4638	-1.6	7.4	-0.68	0.05	7.74	0.17	7.06	0.13	6.581e-05	0.00062519	0.00448661	0.10542	hsa-miR-26a	11030	-0.77	-0.67	-0.61
5511	1.37	6.84	0.45	0.08	6.61	0.06	7.06	0.06	0.00134903	0.00504206	0.187439	0.802287	hsa-miR-520d*	13134	0.46	0.3	0.59
5815	1.45	6.8	0.53	0.14	6.53	0.12	7.06	0.03	0.0021167	0.00689827	0.113219	0.661017	hsa-miR-15b_MM1	17279	0.36	0.43	0.81
6275	1.96	6.58	0.97	0.14	6.09	0.03	7.06	0.12	9.127e-05	0.00077903	0.0117827	0.204072	miRPlus_17891	17891	1.07	0.69	1.16
6312	1.06	7.01	0.09	0.2	6.97	0.25	7.06	0.08	0.523559	0.610044	0.483207	109147899	hsa-miR-18b	13141	-0.11	-0.11	0.49
324	1.6	6.71	0.68	0.05	6.37	0.06	7.05	0.09	7.69e-05	0.00069837	0.0569241	0.447404	hsa-miR-654	17505	0.77	0.58	0.7
2451	1.67	6.68	0.74	0.09	6.31	0.02	7.05	0.09	0.00010489	0.00086378	0.0420774	0.399943	hsa-miR-585	17546	0.59	0.74	0.89
3063	1.01	7.05	0.01	0.09	7.04	0.1	7.05	0.02	0.891769	0.920253	0.524021	11157858	No_known_hsa_target	17388	-0.1	-0.04	0.18
4032	1.16	6.94	0.21	0.16	6.83	0.24	7.05	0.12	0.105854	0.167334	0.443302	118073325	hsa-miR-18a	10983	0.03	0.08	0.53
4280	1.39	6.81	0.47	0.03	6.58	0.01	7.05	0.04	0.00040894	0.00225622	0.158759	0.761499	No_known_hsa_target	13350	0.51	0.4	0.51
4597	1.57	6.73	0.65	0.17	6.4	0.16	7.05	0.09	0.00144042	0.00526857	0.0602098	0.457186	miRPlus_17945	17945	0.55	0.42	0.99
4632	1	7.04	0.01	0.11	7.04	0.15	7.05	0.05	0.955734	0.967978	0.460152	10793089	hsa-miR-18b	13141	-0.12	-0.09	0.23
6015	1.47	6.77	0.56	0.05	6.49	0.05	7.05	0.09	0.00023986	0.00157714	0.103534	0.629638	hsa-miR-15a_MM1	17395	0.56	0.46	0.65
6599	1.06	7.01	0.09	0.1	6.96	0.06	7.05	0.07	0.336482	0.428331	0.589149	120306867	No_known_hsa_target	14370	-0.02	0.28	0.01
389	1.48	6.76	0.56	0.01	6.48	0.02	7.04	0.03	0.00012802	0.00100031	0.106055	0.638611	hsa-miR-645	17613	0.56	0.54	0.58
778	1.64	6.69	0.71	0.13	6.33	0.07	7.04	0.07	0.00039854	0.00222439	0.046564	0.413355	No_known_hsa_target	17379	0.74	0.46	0.92
1278	-1.76	7.44	-0.82	0.06	7.85	0.1	7.04	0.05	3.084e-05	0.00037777	0.00290625	0.0797143	hsa-miR-26a	11030	-0.94	-0.75	-0.77
2319	-1.05	7.07	-0.08	0.03	7.11	0.04	7.04	0.01	0.300115	0.392595	0.366905	101423283	hsa-miR-518b	11156	-0.09	-0.12	-0.02
2455	1.41	6.79	0.49	0.07	6.55	0.04	7.04	0.03	0.00070629	0.00328915	0.145943	0.739066	hsa-miR-15b_MM1	17279	0.46	0.38	0.63
2655	1.47	6.77	0.55	0.08	6.49	0.04	7.04	0.07	0.00042054	0.00229646	0.104778	0.634333	hsa-miR-15a_MM1	17395	0.56	0.41	0.69
2952	-1	7.04	-0.01	0.11	7.04	0.14	7.04	0.04	0.945133	0.960172	0.418667	10470562	hsa-miR-18b	13141	-0.12	-0.12	0.22
3913	1.14	6.95	0.19	0.05	6.85	0.15	7.04	0.13	0.0315958	0.0622651	0.43933	117762266	hsa-miR-29b_MM1	17308	0.29	0.14	0.16
5526	1.28	6.86	0.36	0.02	6.69	0.08	7.04	0.09	0.00162425	0.00568487	0.27768	0.912921	No_known_hsa_target	13213	0.34	0.33	0.4
5893	1.59	6.7	0.67	0.06	6.37	0.05	7.04	0.08	0.00010295	0.00085069	0.0596786	0.456246	No_known_hsa_target	3980	0.76	0.55	0.71
771	1.75	6.63	0.81	0.08	6.23	0.02	7.03	0.08	5.043e-05	0.00051261	0.0297738	0.354752	hsa-miR-585	17546	0.68	0.78	0.95
1383	1.02	7.01	0.03	0.06	7	0.11	7.03	0.08	0.692537	0.758203	0.592615	11593508	No_known_hsa_target	17388	-0.07	0.03	0.13
2783	1.49	6.75	0.57	0.11	6.46	0.05	7.03	0.12	0.00069314	0.00325271	0.099814	0.616498	No_known_hsa_target	13227	0.67	0.36	0.69
2958	-1.62	7.38	-0.7	0.12	7.72	0.22	7.03	0.1	0.00030753	0.00185846	0.00462351	0.107138	hsa-miR-26a	11030	-0.91	-0.68	-0.5
3831	1.34	6.82	0.42	0.1	6.61	0.07	7.03	0.06	0.0028735	0.00879723	0.213135	0.826469	hsa-miR-520d*	13134	0.39	0.26	0.61
4213	1.61	6.68	0.68	0.05	6.34	0.04	7.03	0.08	6.468e-05	0.00061699	0.0577976	0.45058	No_known_hsa_target	3980	0.78	0.63	0.64
5903	1.34	6.82	0.42	0.12	6.6	0.15	7.03	0.11	0.00413974	0.0116696	0.200378	0.813128	hsa-miR-330_MM1	11228	0.28	0.33	0.66
6566	1.68	6.66	0.75	0.11	6.28	0.07	7.03	0.04	0.00017215	0.00123856	0.0390253	0.390835	No_known_hsa_target	13410	0.65	0.62	0.97
1103	1.5	6.73	0.58	0.12	6.44	0.1	7.02	0.03	0.00089651	0.00388181	0.0943512	0.601556	No_known_hsa_target	13227	0.63	0.35	0.77
1272	-1.01	7.03	-0.02	0.19	7.04	0.21	7.02	0.05	0.891076	0.919962	0.243146	0.911288	hsa-miR-18b	13141	-0.2	-0.21	0.36
2168	1.23	6.87	0.3	0.04	6.72	0.05	7.02	0.03	0.00415628	0.0116961	0.335257	101164347	No_known_hsa_target	13364	0.27	0.27	0.38
2282	1.71	6.63	0.77	0.14	6.25	0.07	7.02	0.09	0.00032446	0.00193466	0.0336324	0.366305	hsa-miR-16_MM2	17722	0.74	0.54	1.04
3846	1.42	6.76	0.51	0.06	6.51	0.04	7.02	0.02	0.00043119	0.0023349	0.129769	0.702134	No_known_hsa_target	13213	0.49	0.42	0.62
4149	1.56	6.7	0.64	0.14	6.38	0.06	7.02	0.11	0.00082602	0.00364706	0.063183	0.474402	hsa-miR-16_MM1	17713	0.52	0.49	0.93
4335	1.39	6.78	0.48	0.03	6.54	0.06	7.02	0.07	0.00034426	0.00202049	0.156973	0.756714	hsa-miR-15a_MM1	17395	0.44	0.47	0.53
4382	1.23	6.87	0.3	0.03	6.72	0.06	7.02	0.09	0.00403746	0.0114528	0.337122	101590135	hsa-miR-27b_MM1	17742	0.32	0.24	0.34
4692	1.21	6.88	0.28	0.08	6.74	0.06	7.02	0.05	0.0136904	0.0315431	0.36889	107035406	hsa-miR-183_MM1	13518	0.3	0.12	0.41
4743	-1.01	7.03	-0.01	0.11	7.04	0.12	7.02	0.03	0.880325	0.912085	0.427528	105276292	No_known_hsa_target	17388	-0.23	0.02	0.16
4854	1.19	6.89	0.25	0.08	6.77	0.56	7.02	0.6	0.0201177	0.0427956	0.378424	108675641	No_known_hsa_target	11265	0.09	0.33	0.32
5346	1.63	6.67	0.71	0.05	6.31	0.03	7.02	0.07	5.509e-05	0.00054929	0.0499018	0.425019	No_known_hsa_target	13442	0.8	0.64	0.68
5679	1.08	6.96	0.11	0.13	6.9	0.11	7.02	0.02	0.280961	0.372324	0.585037	120312299	hsa-miR-518b	11156	-0.06	0.04	0.36
6218	1.74	6.62	0.8	0.07	6.22	0.02	7.02	0.07	4.747e-05	0.00049384	0.0299301	0.354102	No_known_hsa_target	17560	0.87	0.65	0.87
6438	1.7	6.63	0.77	0.06	6.25	0.05	7.02	0.05	4.277e-05	0.00046062	0.0358289	0.375031	hsa-miR-657	17460	0.78	0.66	0.86
471	1.32	6.81	0.4	0.05	6.62	0.02	7.01	0.05	0.00128449	0.00486845	0.2424	0.855081	hsa-miR-520d*	13134	0.41	0.31	0.47
853	1.55	6.7	0.63	0.04	6.38	0.04	7.01	0.08	9.371e-05	0.00079301	0.0769955	0.531768	No_known_hsa_target	3980	0.71	0.59	0.59
863	1.43	6.75	0.52	0.11	6.49	0.04	7.01	0.07	0.00110351	0.00440355	0.129698	0.702313	hsa-miR-330_MM1	11228	0.55	0.32	0.69
1986	1.51	6.71	0.6	0.03	6.42	0.02	7.01	0.05	0.00010267	0.00084971	0.0879182	0.579225	No_known_hsa_target	13442	0.64	0.55	0.61
2151	1.29	6.83	0.37	0.06	6.65	0.04	7.01	0.04	0.00262558	0.00821795	0.276177	0.910206	hsa-miR-520d*	13134	0.39	0.25	0.47
4538	1.74	6.61	0.8	0.06	6.21	0.01	7.01	0.05	3.622e-05	0.00041339	0.0285119	0.350916	No_known_hsa_target	17560	0.9	0.69	0.81
4924	1.11	6.94	0.15	0.27	6.86	0.59	7.01	0.85	0.40964	0.502057	0.444946	111356417	No_known_hsa_target	13390	-0.16	0.68	-0.07
5780	1.81	6.58	0.86	0.07	6.15	0.06	7.01	0.06	3.08e-05	0.00037777	0.0210506	0.302265	No_known_hsa_target	17367	0.89	0.72	0.96
1178	1.63	6.64	0.71	0.07	6.29	0.02	7	0.06	9.438e-05	0.00079681	0.050558	0.424687	No_known_hsa_target	17560	0.79	0.56	0.77
1512	1.04	6.97	0.05	0.5	6.95	0.7	7	1.19	0.86907	0.90307	0.126034	0.760961	hsa-miR-200a	11000	-0.31	1.04	-0.57
2318	-1.29	7.18	-0.36	0.04	7.36	1.04	7	1.08	0.00181432	0.00613602	0.0244613	0.35049	hsa-miR-485-5p	11119	-0.41	-0.28	-0.4
2533	1.58	6.67	0.66	0.03	6.34	0.06	7	0.09	6.001e-05	0.0005836	0.0634658	0.475463	No_known_hsa_target	3980	0.73	0.65	0.62
2858	1.69	6.63	0.75	0.06	6.25	0.02	7	0.06	4.569e-05	0.00047974	0.0388006	0.390329	No_known_hsa_target	17560	0.81	0.64	0.81
3287	1.14	6.9	0.18	0.2	6.81	0.76	7	0.94	0.214733	0.297712	0.406592	113045097	No_known_hsa_target	17425	-0.14	0.54	0.15
3497	1.63	6.64	0.7	0.1	6.29	0.03	7	0.08	0.00020685	0.00140835	0.0488423	0.419183	No_known_hsa_target	17412	0.71	0.52	0.88
5829	1.56	6.68	0.65	0.18	6.35	0.12	7	0.06	0.00175735	0.00600375	0.0648869	0.481812	hsa-miR-16_MM1	17713	0.58	0.38	0.98
6338	1.74	6.59	0.8	0.06	6.19	0.01	7	0.06	3.777e-05	0.00042073	0.0290521	0.352401	hsa-miR-424_MM1	13150	0.86	0.67	0.88
6522	-1.19	7.13	-0.25	0.05	7.25	0.09	7	0.07	0.0109308	0.0261405	0.0700164	0.617467	hsa-miR-138	13140	-0.25	-0.34	-0.18
488	1.26	6.82	0.34	0.05	6.66	0.03	6.99	0.02	0.0032755	0.00975234	0.306591	0.964555	No_known_hsa_target	13364	0.28	0.28	0.44
1022	1.31	6.79	0.39	0.1	6.59	0.08	6.99	0.05	0.00366976	0.0106494	0.234289	0.850119	hsa-miR-27b_MM1	17742	0.26	0.33	0.58
2543	1.4	6.75	0.48	0.07	6.51	0.06	6.99	0.1	0.00075037	0.00342793	0.16006	0.76392	hsa-miR-330_MM1	11228	0.54	0.34	0.57
2702	1.21	6.85	0.27	0.02	6.71	0.05	6.99	0.05	0.00562277	0.0151261	0.355394	105024186	hsa-miR-27b_MM1	17742	0.31	0.24	0.27
2750	1.72	6.6	0.78	0.09	6.2	0.04	6.99	0.05	7.151e-05	0.00066104	0.0320595	0.356689	hsa-miR-424	11107	0.73	0.67	0.95
3009	1.54	6.69	0.62	0.08	6.38	0.11	6.99	0.2	0.00024916	0.00162086	0.0753899	0.524451	No_known_hsa_target	13416	0.59	0.49	0.78
3012	1.12	6.91	0.17	0.01	6.83	0.05	6.99	0.04	0.0391601	0.07419	0.466162	121324942	hsa-miR-183_MM1	13518	0.16	0.19	0.16
4658	1.7	6.61	0.76	0.05	6.23	0.05	6.99	0.01	3.457e-05	0.00040539	0.0368378	0.382612	hsa-miR-424_MM1	13150	0.77	0.68	0.84
6369	1.6	6.65	0.68	0.1	6.31	0.09	6.99	0.19	0.00023602	0.0015611	0.0563661	0.446148	No_known_hsa_target	13416	0.65	0.52	0.86
6423	1.01	6.98	0.01	0.11	6.97	0.11	6.99	0.05	0.893641	0.921619	0.49083	109617149	No_known_hsa_target	17388	-0.13	-0.05	0.22
2233	1.13	6.89	0.17	0.06	6.81	0.12	6.98	0.07	0.0605992	0.105499	0.470467	121691301	hsa-miR-29b_MM1	17308	0.28	0.17	0.06
4086	1.25	6.82	0.32	0.03	6.66	0.12	6.98	0.12	0.00297317	0.00905699	0.316857	0.982593	No_known_hsa_target	13440	0.35	0.27	0.33
4181	1.06	6.94	0.08	0.09	6.9	0.06	6.98	0.04	0.360058	0.452513	0.605879	118726621	No_known_hsa_target	17650	-0.1	0.13	0.22
4558	1.13	6.9	0.17	0.05	6.81	0.07	6.98	0.02	0.0531612	0.0949105	0.469301	121623602	hsa-miR-634	17398	0.17	0.26	0.08
4640	1.6	6.64	0.68	0.08	6.3	0.08	6.98	0.07	0.0001466	0.00110564	0.0566324	0.446678	hsa-miR-423	11106	0.76	0.51	0.76
4689	1.63	6.63	0.7	0.14	6.28	0.03	6.98	0.17	0.00055564	0.00279642	0.0476934	0.416234	No_known_hsa_target	13416	0.59	0.52	0.99
5177	1.62	6.63	0.7	0.12	6.29	0.06	6.98	0.14	0.0003415	0.00201131	0.0516815	0.427183	No_known_hsa_target	17412	0.78	0.45	0.85
5315	-1.51	7.28	-0.6	0.18	7.58	0.13	6.98	0.08	0.00263125	0.008228	0.00846726	0.167847	hsa-miR-484	13181	-0.43	-0.41	-0.95
5804	1.04	6.96	0.05	0.17	6.93	0.2	6.98	0.03	0.660591	0.729887	0.47226	108721823	No_known_hsa_target	17339	-0.16	-0.06	0.39
5861	1.03	6.95	0.04	0.05	6.93	0.12	6.98	0.07	0.55654	0.638527	0.630513	118254256	No_known_hsa_target	17650	-0.02	0.14	0.01
6372	1.27	6.8	0.34	0.07	6.63	0.07	6.98	0.04	0.00375202	0.010848	0.302805	0.958027	hsa-miR-183_MM1	13518	0.29	0.27	0.47
486	1.35	6.75	0.44	0.07	6.53	0.05	6.97	0.11	0.00122273	0.00472233	0.198863	0.814357	No_known_hsa_target	13213	0.51	0.29	0.51
1198	1.13	6.88	0.18	0.03	6.79	0.02	6.97	0.04	0.0339186	0.0659337	0.459699	120482839	hsa-miR-634	17398	0.21	0.12	0.21
1329	1.55	6.66	0.63	0.08	6.35	0.09	6.97	0.16	0.00019254	0.00134218	0.0724315	0.515614	No_known_hsa_target	13416	0.58	0.53	0.78
1817	1.61	6.62	0.69	0.11	6.28	0.02	6.97	0.09	0.00026883	0.00170087	0.0526235	0.43284	No_known_hsa_target	17412	0.68	0.51	0.89
2166	1.31	6.78	0.39	0.06	6.59	0.06	6.97	0.05	0.00188395	0.00630172	0.219256	0.831021	No_known_hsa_target	13213	0.51	0.35	0.3
2334	1.52	6.67	0.6	0.13	6.37	0.05	6.97	0.08	0.00098163	0.00409458	0.0822426	0.558817	No_known_hsa_target	11246	0.57	0.39	0.85
2855	1.6	6.63	0.67	0.1	6.29	0.08	6.97	0.06	0.00025694	0.00164913	0.0569836	0.447348	No_known_hsa_target	17457	0.72	0.48	0.82
2878	1.17	6.86	0.23	0.03	6.75	0.07	6.97	0.05	0.0143858	0.0327243	0.408656	113290842	hsa-miR-634	17398	0.19	0.21	0.29
3635	-1.51	7.26	-0.59	0.12	7.56	0.12	6.97	0.04	0.00070836	0.00329652	0.00698363	0.147579	hsa-miR-484	13181	-0.53	-0.43	-0.82
3912	1.4	6.73	0.48	0.06	6.49	0.05	6.97	0.01	0.00059279	0.00293339	0.153295	0.749738	No_known_hsa_target	17276	0.49	0.37	0.58
4155	1.13	6.89	0.18	0.15	6.8	0.84	6.97	0.97	0.155102	0.228271	0.428491	116388844	miRPlus_17951	17951	-0.1	0.42	0.2
4911	1.14	6.88	0.19	0.2	6.78	0.83	6.97	1.01	0.199261	0.280367	0.399865	112148998	No_known_hsa_target	13386	-0.15	0.54	0.17
5766	1.4	6.72	0.48	0.12	6.48	0.1	6.97	0.03	0.00199075	0.00658076	0.154612	0.753984	No_known_hsa_target	13440	0.41	0.33	0.71
6024	1.37	6.74	0.45	0.09	6.52	0.03	6.97	0.08	0.00176706	0.00602163	0.185696	0.799411	No_known_hsa_target	16501	0.47	0.28	0.6
6238	1.18	6.86	0.24	0	6.74	0.04	6.97	0.04	0.0100382	0.0243703	0.394443	111465938	hsa-miR-634	17398	0.23	0.24	0.24
654	1.49	6.68	0.58	0.21	6.39	0.08	6.96	0.19	0.00611176	0.0161898	0.0947277	0.600538	No_known_hsa_target	11246	0.61	0.19	0.93
775	1.36	6.73	0.45	0.1	6.51	0.05	6.96	0.06	0.00214682	0.00697277	0.181763	0.796771	hsa-miR-15b_MM1	17279	0.33	0.36	0.65
1440	1.22	6.81	0.29	0.11	6.67	0.15	6.96	0.08	0.0183321	0.0397521	0.35776	105260508	No_known_hsa_target	17665	0.26	0.11	0.49
2384	1.34	6.75	0.42	0.12	6.55	0.1	6.96	0.05	0.0041241	0.0116494	0.214682	0.828163	hsa-miR-302c*_MM1	14278	0.36	0.25	0.64
3245	1.06	6.92	0.08	0.15	6.88	0.58	6.96	0.73	0.477598	0.567342	0.575424	115971802	No_known_hsa_target	13423	-0.1	0.37	-0.03
3439	1.38	6.73	0.47	0.02	6.49	0.03	6.96	0.02	0.00036649	0.0021032	0.164677	0.766364	No_known_hsa_target	13219	0.43	0.47	0.51
3848	1.29	6.78	0.37	0.1	6.59	0.08	6.96	0.03	0.00472915	0.0130352	0.265899	0.891637	No_known_hsa_target	13364	0.36	0.21	0.55
4015	-1.03	6.98	-0.04	0.22	7.01	0.69	6.96	0.91	0.765932	0.820511	0.252012	0.918893	No_known_hsa_target	12761	-0.28	0.39	-0.24
4344	1.35	6.74	0.44	0.04	6.52	0.02	6.96	0.05	0.00067643	0.00320469	0.194521	0.809901	No_known_hsa_target	16501	0.43	0.37	0.51
4676	1.67	6.59	0.74	0.12	6.22	0.02	6.96	0.09	0.00020664	0.00140834	0.0404211	0.395386	No_known_hsa_target	13411	0.65	0.6	0.97
5364	1.7	6.57	0.77	0.07	6.19	0.07	6.96	0.08	5.34e-05	0.0005356	0.0356741	0.374578	hsa-miR-654	17505	0.82	0.63	0.86
5999	-1.11	7.04	-0.16	0.03	7.12	0.06	6.96	0.06	0.0579831	0.101842	0.20694	0.881267	No_known_hsa_target	17290	-0.1	-0.16	-0.21
1086	1.46	6.67	0.55	0.03	6.4	0.05	6.95	0.06	0.00017815	0.00126818	0.111074	0.654181	hsa-miR-345_MM1	11231	0.56	0.49	0.59
1332	1.12	6.87	0.17	0.05	6.79	0.03	6.95	0.05	0.0550429	0.0975186	0.476208	121955793	hsa-miR-183_MM1	13518	0.07	0.22	0.2
1865	1.56	6.63	0.64	0.1	6.31	0.08	6.95	0.02	0.00027213	0.00171386	0.0664226	0.487293	miRPlus_17876	17876	0.62	0.49	0.82
2784	1.2	6.82	0.27	0.04	6.68	0.13	6.95	0.12	0.00756337	0.0192961	0.357522	105282647	No_known_hsa_target	13259	0.35	0.22	0.24
4014	1.32	6.75	0.4	0.13	6.55	0.11	6.95	0.17	0.00718914	0.018499	0.22981	0.848527	No_known_hsa_target	11246	0.38	0.18	0.63
4099	1.02	6.93	0.02	0.26	6.92	0.92	6.95	1.17	0.897244	0.924426	0.307821	0.970244	hsa-miR-137_MM1	17331	-0.3	0.53	-0.16
5632	1.41	6.7	0.5	0.07	6.45	0.11	6.95	0.05	0.00065473	0.0031382	0.138101	0.729018	hsa-let-7f	17752	0.4	0.45	0.64
5811	1.71	6.57	0.77	0.05	6.18	0.04	6.95	0.06	3.538e-05	0.00041139	0.0349613	0.371741	hsa-miR-585	17546	0.75	0.7	0.87
6062	1.29	6.77	0.36	0.05	6.58	0.06	6.95	0.05	0.00211386	0.0068957	0.278915	0.913852	hsa-miR-27b_MM1	17742	0.33	0.29	0.46
6277	1.52	6.64	0.6	0.11	6.34	0.14	6.95	0.1	0.00053715	0.00273046	0.0833899	0.562631	miRPlus_17945	17945	0.68	0.39	0.75
275	-1.57	7.27	-0.65	0.13	7.59	0.13	6.94	0.05	0.00060911	0.00298557	0.00568304	0.125625	hsa-miR-484	13181	-0.62	-0.44	-0.89
306	1.5	6.65	0.58	0.03	6.36	0.02	6.94	0.05	0.00012026	0.00094854	0.0978809	0.610734	No_known_hsa_target	13442	0.64	0.58	0.54
639	1.06	6.9	0.08	0.16	6.86	0.19	6.94	0.04	0.479817	0.569375	0.561698	114174531	hsa-miR-518b	11156	-0.1	-0.04	0.4
809	1.59	6.61	0.67	0.17	6.27	0.09	6.94	0.08	0.00138813	0.00513106	0.0553988	0.441613	hsa-miR-611	17611	0.56	0.43	1.01
1175	1.53	6.64	0.61	0.1	6.33	0.11	6.94	0.05	0.00037178	0.00212088	0.0781518	0.537543	No_known_hsa_target	17457	0.62	0.44	0.77
1972	1.59	6.61	0.67	0.09	6.28	0.04	6.94	0.05	0.00021377	0.0014423	0.0599941	0.45658	No_known_hsa_target	13404	0.61	0.54	0.85
2283	1.5	6.65	0.58	0.04	6.36	0.1	6.94	0.1	0.00014316	0.00108585	0.0935804	0.60063	miRPlus_17810	17810	0.64	0.5	0.61
2664	1.36	6.71	0.45	0.09	6.49	0.03	6.94	0.09	0.0018469	0.00621004	0.188798	0.802987	No_known_hsa_target	16501	0.5	0.26	0.57
2766	1.49	6.65	0.57	0.07	6.36	0.04	6.94	0.05	0.00025748	0.00164941	0.0944077	0.600777	hsa-miR-345_MM1	11231	0.58	0.45	0.68
3273	1.22	6.79	0.29	0.21	6.65	0.71	6.94	0.92	0.078674	0.131286	0.273167	0.906061	hsa-miR-606	17387	0.06	0.7	0.11
4100	1.84	6.5	0.88	0.17	6.06	0.04	6.94	0.14	0.00031222	0.00187665	0.0209181	0.302301	No_known_hsa_target	17367	0.79	0.64	1.22
4430	1.68	6.57	0.75	0.09	6.19	0.03	6.94	0.1	0.00011029	0.00089084	0.0389405	0.391151	hsa-miR-424	11107	0.83	0.56	0.85
4835	1.15	6.84	0.2	0.05	6.74	0.05	6.94	0.01	0.0334904	0.0652334	0.437106	117494	hsa-miR-223	11024	0.23	0.27	0.09
4897	-1.06	6.98	-0.09	0.29	7.03	0.81	6.94	1.09	0.641871	0.71348	0.14753	0.807987	No_known_hsa_target	13261	-0.47	0.49	-0.28
5096	1.22	6.79	0.29	0.1	6.65	0.1	6.94	0.08	0.0165421	0.0366875	0.311499	0.972709	No_known_hsa_target	13397	0.48	0.27	0.12
5413	1.86	6.49	0.9	0.08	6.04	0.03	6.94	0.06	3.173e-05	0.0003863	0.0168809	0.260782	miRPlus_17899	17899	0.92	0.74	1.02
5712	1.14	6.85	0.19	0.16	6.75	0.26	6.94	0.1	0.141799	0.212984	0.475868	12196148	hsa-miR-18a	10983	0.09	-0.02	0.52
552	1.23	6.78	0.3	0.04	6.62	0.07	6.93	0.05	0.00466972	0.0129032	0.334893	101190647	No_known_hsa_target	17276	0.24	0.29	0.39
553	1.07	6.88	0.09	0.07	6.83	0.12	6.93	0.07	0.253371	0.341624	0.579161	122052276	hsa-miR-29b_MM1	17308	0.19	0.13	-0.03
602	1.64	6.57	0.72	0.1	6.22	0.13	6.93	0.05	0.00016175	0.00118144	0.0458705	0.411	hsa-miR-16_MM2	17722	0.67	0.57	0.91
959	-1.11	7.01	-0.16	0.04	7.08	0.05	6.93	0.06	0.0609599	0.106017	0.171548	0.845781	No_known_hsa_target	17290	-0.18	-0.2	-0.08
1070	1.66	6.56	0.73	0.09	6.2	0.04	6.93	0.06	0.00010976	0.00088781	0.0427932	0.402759	hsa-miR-424	11107	0.76	0.57	0.87
1759	1.33	6.72	0.41	0.06	6.52	0	6.93	0.06	0.00135426	0.00505588	0.229271	0.849338	No_known_hsa_target	13219	0.43	0.3	0.5
2062	1.45	6.66	0.54	0.08	6.39	0.11	6.93	0.04	0.00049023	0.00255968	0.115606	0.666841	hsa-let-7g	19602	0.58	0.38	0.65
3124	-1.19	7.06	-0.25	0.12	7.19	0.09	6.93	0.03	0.0345629	0.0669538	0.0994345	0.704852	miRPlus_17858	17858	-0.28	-0.04	-0.44
4064	1.23	6.78	0.3	0.02	6.63	0.15	6.93	0.15	0.00363548	0.0105851	0.330893	100706522	hsa-miR-302c*_MM1	14278	0.33	0.27	0.3
4319	-1.13	7.02	-0.17	0.06	7.1	0.05	6.93	0.07	0.0552361	0.0978003	0.149808	0.806013	No_known_hsa_target	17290	-0.06	-0.24	-0.21
4446	1.47	6.65	0.56	0.07	6.37	0.04	6.93	0.06	0.00035271	0.00205388	0.104433	0.632813	hsa-miR-345_MM1	11231	0.61	0.41	0.65
4804	-1.11	7	-0.15	0.09	7.08	0.05	6.93	0.06	0.131943	0.201102	0.222576	0.890834	miRPlus_17858	17858	-0.01	-0.1	-0.33
[truncated: 4,568 more rows]
