# Supplementary material for: Identification of a set of miRNAs differentially expressed in transiently TIA-depleted HeLa cells by genome-wide profiling
Source: BMC Mol Biol. 2013 Feb 6;14:4. doi: 10.1186/1471-2199-14-4 (PMC3600012; doi:10.1186/1471-2199-14-4)
Supplement: Additional file 2 — Update of miRNAs sequences previously identified as miRPlus. The miRPlus sequences are licensed human sequences (Exiqon, Denmark). Many of them are already annotated in the miRBase database version 18. [file 1471-2199-14-4-S2.xls]

## Sheet: Sheet1
Probe Name	Probe ID	Human miR sequence	Alternative miR sequence*	Probe Target in miRBase 18
miRPlus	17347	CAACUAGACUGUGAGCUUCUAG	CAACUAGACUGUGAGCUUCUA	mmu-miR-708
miRPlus	17411	GUGUGCGGAAAUGCUUCUGCUA	GUGUGCGGAAAUGCUUCUGC	gga-miR-147
miRPlus	17653	AGCUGGUAAAAUGGAACCAAAU	GCUGGUAAAAUGGAACCAAAU	dre-miR-133a*, mmu-miR-133*
miRPlus	17808	ACCGUGGCUUUCGAUUGUUAC		hsa-miR-132*
miRPlus	17810	GCUGGUUUCAUAUGGUGGUUUAGA		hsa-miR29b-1*
miRPlus	17811	UACUGCAAUGUAAGCACUUCUU		hsa-miR-106*
miRPlus	17812	ACCAAUAUUACUGUGCUGCUU		hsa-miR-16-2*
miRPlus	17813	CUAUACGGCCUCCUAGCUUUCC		hsa-let-7e*
miRPlus	17814	CGAAAACAGCAAUUACCUUUGC		hsa-miR-570
miRPlus	17815	CAAUUUAGUGUGUGUGAUAUU		hsa-miR-32*
miRPlus	17816	CUUAUCAGAUUGUAUUGUAAUU		hsa-miR-374a*
miRPlus	17817	CCUGGAAACACUGAGGUUGUGU		hsa-miR-875-3p
miRPlus	17818	AGGGCUUAGCUGCUUGUGAG		hsa-miR-27a*
miRPlus	17819	GAACAUCACAGCAAGUCUGUGC		hsa-miR-499-3p
miRPlus	17820	CCAGUGGAGAUGCUGUUAC		ssc-miR-194b-3p
miRPlus	17821	CGUGGGCCUGAUGUGGUGCUGG		-
miRPlus	17822	CCAUGGAUCUCCAGGUGGGUCA	CCAUGGAUCUCCAGGUGGGU	hsa-miR-490-5p
miRPlus	17823	AAAGGAUUCUGCUGUCGGUCCC	AAGGAUUCUGCUGUCGGUCCC	hsa-miR-541*
miRPlus	17824	UUAAUAUGUACUGACAAAGCGU		-
miRPlus	17825	AACAAUAUCCUGGUGCUGAGU		hsa-miR-338-5p
miRPlus	17826	GGAUAUCAUCAUAUACUGUAAGU		hsa-miR-144*
miRPlus	17827	CUGCAUUAUGAGCACUUAAAGU		hsa-miR-20a*
miRPlus	17828	ACCUGGCAUACAAUGUAGAUUUCU		hsa-miR-221*
miRPlus	17829	CUAUACAGUCUACUGUCU		hsa-let-7f-2*
miRPlus	17830	UCCAUUACACUACCCUGCCUCU		hsa-miR-885-5p
miRPlus	17831	AACAUCACAGCAAGUCUGUGCU		hsa-miR-499-3p
miRPlus	17832	GCGGCGGCGGCGGAGGCUGCUG		-
miRPlus	17833	CUGUAUGCCCUCACCGCUCAGC		hsa-miR-675*
miRPlus	17834	CUGUACAGCCUCCUAGCUUUCC		hsa-let-7a-2*
miRPlus	17836	CUGGGAGGUGGAUGUUUACUUC		hsa-miR-30b*
miRPlus	17837	AGUUUUGCAUAGUUGCACUAC	CUAGUUUUGCAUAGUUGCACUA	hsa-miR-19a*
miRPlus	17838	GCUCUGACUUUAUUGCACUAC		hsa-miR301a-5p
miRPlus	17840	UUAGGGCCCUGGCUCCAUCUCC	UUAGGGCCCUGGCUCCAUCUCCU	hsa-miR-1296
miRPlus	17841	AAUGUGUAGCAAAAGACAGAAU		-
miRPlus	17842	CAUCUUCCAGUACAGUGUUGGA		hsa-miR-141*
miRPlus	17843	CGUGUAUUUGACAAGCUGAGUUG		hsa-miR-223*
miRPlus	17844	AGCUUCUUUACAGUGCUGCCUUGU		hsa-miR-103-2*
miRPlus	17845	CUGUACAGGCCACUGCCUUGC		hsa-let-7g*
miRPlus	17847	UUUCCGGCUCGCGUGGGUGUGU		hsa-miR-1180
miRPlus	17848	CUAUCUGUCCAUCUCUGUGCUG		-
miRPlus	17849	AAAUCUCUGCAGGCAAAUGUGA	GGGAAAUCUCUGCAGGCAAAUGUGA	hsa-miR-216b
miRPlus	17850	UAUACCUCAGUUUUAUCAGGUG		hsa-miR-875-5p
miRPlus	17851	CGUCUUACCCAGCAGUGUUUGG		hsa-miR-200c*
miRPlus	17852	CAAGCUCGCUUCUAUGGGUCUG		hsa-miR-99a*
miRPlus	17853	CUUUCAGUCAGAUGUUUGCUGC		hsa-miR-30d*
miRPlus	17854	CCGCACUGUGGGUACUUGCUG		hsa-miR-106b*
miRPlus	17855	UGCCUGUCUACACUUGCUGUGC		hsa-miR-214*
miRPlus	17856	CGGCGGCGGCGGCGGCGGCUGU		-
miRPlus	17857	CAAGCUUGUAUCUAUAGGUAUG		hsa-miR-100*
miRPlus	17858	AUUGCCAUCCCCUAUGGACCAG		-
miRPlus	17859	CAUCUUACUGGGCAGCAUUGG		hsa-miR-200b*
miRPlus	17860	CCAAACCACACUGUGGUGUUAG		hsa-miR-497*
miRPlus	17862	GGUGCAGUGCUGCAUCUCUGG		hsa-miR-143*
miRPlus	17863	UGUCUACUACUGGAGACACUGG		hsa-miR-934
miRPlus	17864	UGCGGGGCUAGGGCUAACAGCA	UGCGGGGCUAGGGCUAACAGC	hsa-miR-744
miRPlus	17865	AAAAGCUGAGUUGAGAGGG		hsa-miR-320c
miRPlus	17866	CUAGGUAUGGUCCCAGGGAUCC		hsa-miR-331-5p
miRPlus	17867	CAGAGAGGACCACUAUGGCGGG		hsa-miR-203
miRPlus	17868	UCGACCGGACCUCGACCGGCUC		hsa-miR-1307-5p
miRPlus	17869	GGUCCACAGGGGAGAUAGGUUC		hsa-miR-198
miRPlus	17870	AUGCUGACAUAUUUACUAGAGG		hsa-miR-628-5p
miRPlus	17871	UGAGGGGCAGAGAGCGAGACUU		hsa-miR-423-5p
miRPlus	17872	AAAGUUCUGAGACACUCCGACU		hsa-miR-148a*
miRPlus	17873	GUGAACGGGCGCCAUCCCGAGG		hsa-miR-887
miRPlus	17874	CUGCCCUGGCCCGAGGGACCGA	CUGCCCUGGCCCGAGGGACCGAC	hsa-miR-874
miRPlus	17875	UAAUCCUUGCUACCUGGGUGAGAG		hsa-miR-500
miRPlus	17876	ACGGGUUAGGCUCUUGGGAG		hsa-miR-125b-1*
miRPlus	17877	AAGACGGGAGGAAAGAAGGGAG		hsa-miR-483-5p
miRPlus	17878	UGGGUCUUUGCGGGCGAGA	UGGGUCUUUGCGGGCGAGAUGA	hsa-miR-193a-5p
miRPlus	17879	ACUGAUUUCUUUUGGUGUUCAG		hsa-miR-29a*
miRPlus	17880	GUCAUUUUUGUGAUGUUGCAG		-
miRPlus	17881	AUGUUGGGAGCGGGCAGGUUGG		-
miRPlus	17882	ACUGUAGUAUGGGCACUUCCAG		hsa-miR-20b*
miRPlus	17883	AGUUUUGCAGGUUUGCAUCCAGC		hsa-miR-19b-1*
miRPlus	17884	UGAGCGCCUCGACGACAGAGC		hsa-miR-339-3p
miRPlus	17885	CGGGUCGGAGUUAGCUCAAGCGG		hsa-miR-886-5p
miRPlus	17886	CAGUGCAAUGAUAUUGUCAAAGCA		hsa-miR-301b
miRPlus	17887	AAAGGAAAGUGUAUCCUAAAAG		-
miRPlus	17888	CUAUACAAUCUACUGUCUUUC		hsa-let-7a*
miRPlus	17889	AUUCCUGGAAAUACUGUUC		hsa-miR-145*
miRPlus	17890	UGGGGCGGAGCUUCCGGAGGCC		-
miRPlus	17891	GAUAACUAUACAAUCUAUUGCCUUC		hsa-let-7f-1*
miRPlus	17892	CCUCAAAUGUGGAGCACUAUUC		-
miRPlus	17893	AACACACCUAUUCAAGGAUUC		hsa-miR-362-3p
miRPlus	17894	AAUGCACCCGGGCAAGGAUUC		hsa-miR-501-3p
miRPlus	17895	UCUCUGGGCCUGUGUCUUAG		hsa-miR-330-5p
miRPlus	17896	CAACACCAGUCGAUGGGCUGUC	AACAGCAGUCGAUGGGCUGUCU	hsa-miR-21*
miRPlus	17897	UUUGAAAGGCUAUUUCUUGGUC		hsa-miR-488
miRPlus	17898	CAAGCUCGUGUCUGUGGGUCC		hsa-miR-99b*
miRPlus	17899	CCAUGGAUCUCCAGGUGGGUCA		hsa-miR-490-5p
miRPlus	17900	ACUCGGCGUGGCGUCGGUCGUGG	ACUCGGCGUGGCGUCGGUCGUGGUAG, ACUCGGCGUGGCGUCGGUCGUG	hsa-miR-1307
miRPlus	17902	CGAAUCAUUAUUUGCUGCUC		hsa-miR-15b*
miRPlus	17903	AAGGCAGGGCCCCCGCUCCCCGG		hsa-miR-940
miRPlus	17904	AGGGGCUGGCUUUCCUCUGG		hsa-miR-185*
miRPlus	17905	CUAUAGAACUUUCCCCCUC		hsa-miR-625*
miRPlus	17906	AUGCAAUGUUUCCACAGUGCAUC		hsa-miR-33a*
miRPlus	17907	AUCAAGGAUCUUAAACUUUGC		hsa-miR-561
miRPlus	17908	ACUCUUUCCCUGUUGCACUA		hsa-miR-130b*
miRPlus	17909	UGCUAUGCCAACAUAUUGCCAUC		hsa-miR-31*
miRPlus	17910	CAGUGCCUCGGCAGUGCAGCC		hsa-miR-33b*
miRPlus	17911	CAGGCCAUAUUGUGCUGCCUCA		hsa-miR-15a*
miRPlus	17912	GGCUUCUUUACAGUGCUGCCUU		hsa-miR-103-2*
miRPlus	17913	CUGCGCAAGCUACUGCCUU		hsa-let-7i*
miRPlus	17914	UCCGGUUCUCAGGGCUCCACCU		hsa-miR-671-3p
miRPlus	17915	ACCAGGAGGCUGAGGCCCCUCA	ACCAGGAGGCUGAGGCCCCU	hsa-miR-665
miRPlus	17916	ACUGCUGAGCUAGCACUUCCCGA		hsa-miR-93*
miRPlus	17917	GCAGGAACUUGUGAGUCUCCU		hsa-miR-873
miRPlus	17918	GGCUCAGUAGCCAGUGUAGAUCC		hsa-miR-222*
miRPlus	17919	CAAUCAUGUGCAGUGCCAAUAU		hsa-miR-96*
miRPlus	17920	GGGUAUUGUUUCCGCUGCCAG		-
miRPlus	17921	UUGGGGAAACGGCCGCUGAGUG		hsa-miR-2110
miRPlus	17922	AAUCAGCAAGUAUACUGCCC		hsa-miR-34a*
miRPlus	17923	AAAAGUAAUUGCGAGUUUUACC		hsa-miR-548a-5p
miRPlus	17924	CACAAGGUAUUGGUAUUACC		hsa-miR-624
miRPlus	17925	ACCAUCGACCGUUGAGUGGACC		hsa-miR-181c*
miRPlus	17927	CUUAUGCAAGAUUCCCUUCUAC		hsa-miR-491-3p
miRPlus	17928	ACCACUGACCGUUGACUGUAC		hsa-miR-181a-2*
miRPlus	17929	UUUUUCAUUAUUGCUCCUGAC		hsa-miR-335*
miRPlus	17930	AGUACCACGUGUCAGGGCCACA		hsa-miR-770-5p
miRPlus	17931	UAACUGGUUGAACAACUGAAC	UAACUGGUUGAACAACUGAACC	hsa-miR-582-3p
miRPlus	17932	AGCGAGGUUGCCCUUUGUAUAU		hsa-miR-377*
miRPlus	17933	UGGAGGCAGGGCCUUUGUGAAG		-
miRPlus	17934	CCCCCAGGUGUGAUUCUGAUUUG		hsa-miR-361-3p
miRPlus	17935	CAGUUAUCACAGUGCUGAUGC		hsa-miR-101*
miRPlus	17936	CCAGUAUUAACUGUGCUGCUGAA		hsa-miR-16-1*
miRPlus	17937	GUGUUGAAACAAUCUCUACUGA		hsa-miR-653
miRPlus	17938	UUAUAAAGCAAUGAGACUGAU		hsa-miR-340
miRPlus	17940	CACUAGAUUGUGAGCUCCUGGA		hsa-miR-28-3p
miRPlus	17941	CCCAAAGGUGAAUUUUUUGGGAA		hsa-miR-186*
miRPlus	17942	ACAGGUGAGGUUCUUGGGAGC		hsa-miR-125a-3p
miRPlus	17943	CGGCUCUGGGUCUGUGGGGAGC		hsa-miR-760
miRPlus	17943	CGGCUCUGGGUCUGUGGGGAG	GAAAUUCGGCUCUGGGUCUGUGGGGAG	hsa-miR-760
miRPlus	17944	GAACGGCUUCAUACAGGAGUU		hsa-miR-337-5p
miRPlus	17945	UCGAGGAGCUCACAGUCUAGAC		hsa-miR-151-5p
miRPlus	17946	CUGCCAAUUCCAUAGGUCACA		hsa-miR-192*
miRPlus	17947	GACAACUAUGGAUGAGCUCUCA		hsa-miR-549
miRPlus	17948	GAAGUUCUGUUAUACACUCA		hsa-miR-148b*
miRPlus	17949	CUCCCACAUGCAGGGUUUGCA		hsa-miR-188-3p
miRPlus	17950	ACUCAAACUGUGGGGGCAC		hsa-miR-371-5p
miRPlus	17951	AAAGCAUGCUCCAGUGGCGCA		hsa-miR-371-5p
miRPlus	17952	ACAACCCUAGGAGAGGGUGCCA		hsa-miR-652-5p
miRPlus	17953	UGAAUUACCGAAGGGCCAUAAA		hsa-miR-183*
miRPlus	17954	CGGGGCAGCUCAGUACAGGAU		hsa-miR-486-3p
miRPlus	17955	UUUGAUAAGCUGACAUGGGACA		-
miRPlus	17956	CAGAGCUUAGCUGAUUGGUGAACA		hsa-miR-27b*
miRPlus	17957	AGUGGUUCUUAACAGUUCAACA		aca-miR-203-5p
miRPlus	17958	AAGAUGUGGAAAAAUUGGAA		hsa-miR-576-3p
miRPlus	17959	CAAAUUCGUAUCUAGGGGAAU		hsa-miR-10a*
miRPlus	17960	AAGACGGGAGGAAAGAAGGGAA		hsa-miR-483-5p
miRPlus	17961	UGGGUUUACGUUGGGAGAACU		hsa-miR-629

## Sheet: Sheet2
Probe Name	Probe ID	Human miR sequence	Alternative miR sequence*	Probe Target in miRBase 18
miRPlus	17942	ACAGGUGAGGUUCUUGGGAGC		hsa-miR-125a-3p
miRPlus	17864	UGCGGGGCUAGGGCUAACAGCA	UGCGGGGCUAGGGCUAACAGC	hsa-miR-744
miRPlus	17808	ACCGUGGCUUUCGAUUGUUAC		hsa-miR-132*
miRPlus	17960	AAGACGGGAGGAAAGAAGGGAA		hsa-miR-483-5p
