# Supplementary material for: Identification of a set of miRNAs differentially expressed in transiently TIA-depleted HeLa cells by genome-wide profiling
Source: BMC Mol Biol. 2013 Feb 6;14:4. doi: 10.1186/1471-2199-14-4 (PMC3600012; doi:10.1186/1471-2199-14-4)
Supplement: Additional file 3 — List of predicted potential target genes associated to up-regulated miRNAs in transiently TIA-depleted HeLa cells. Potential target genes of up-regulated miRNAs identified in TIA-deficient HeLa cells were predicted by TargetScan 5.2, PicTar-Vert and miRDB database downloaded using web-app miRBase (http://www.mirbase.org). The Gene Ontology (GO) and Kyoto Encyclopedia of Genes and Genomes (KEGG) database analyses were conducted using software programmes provided by GenCodis3 (http://genecodis.cnb.csic.es). [file 1471-2199-14-4-S3.xls]

## Sheet: Hoja1
N	Index	Fold Change	logSignal (A)	logRatio (M)	StdErr (logRatio)	logControl	StdErr (logControl)	logExperiment	StdErr (logExperiment)	pval (LiMMA)	FDR (LiMMA)	pval (RankProd)	FDR (RankProd)	ProbeID	miR ID actualization
1	2612	2.21	10.58	1.14	0.06	10.01	0.08	11.16	0.06	4.13e-06	8.262e-05	0.00471726	0.126295	hsa-miR-197_MM2	hsa-miR-197-3p
4	5348	3.84	11.96	1.94	0.1	10.99	0.23	12.93	0.14	5e-07	1.698e-05	1.19e-05	0.00266667	hsa-miR-210
2	440	2.3	10.45	1.2	0.08	9.85	0.07	11.05	0.05	4.84e-06	9.381e-05	0.00329911	0.095974	hsa-miR-373*	hsa-miR-373-5p
1	5481	2.75	11.96	1.46	0.11	11.22	0.05	12.69	0.1	3.78e-06	7.767e-05	0.00050446	0.0273387	hsa-miR-492
3	5494	2.79	11.15	1.48	0.08	10.41	0.09	11.89	0.12	1.38e-06	3.545e-05	0.00040774	0.0249091	hsa-miR-498
4	5507	2.5	11.14	1.32	0.1	10.48	0.13	11.8	0.24	5.22e-06	9.887e-05	0.0013378	0.0510796	hsa-miR-503	hsa-miR-503-5p
4	2254	4.29	12.12	2.1	0.05	11.07	0.05	13.17	0.01	1e-07	4.05e-06	2.98e-06	0.00086957	hsa-miR-572
4	2045	3.78	6.62	1.92	0.08	5.66	0.01	7.58	0.09	3.6e-07	1.274e-05	1.042e-05	0.00241379	hsa-miR-586
1	2457	2.24	12.46	1.16	0.07	11.88	0.06	13.05	0.02	5.01e-06	9.591e-05	0.00461905	0.125668	hsa-miR-612
1	5837	2.82	7.81	1.5	0.12	7.06	0.15	8.56	0.16	4.5e-06	8.807e-05	0.00041964	0.0249557	hsa-miR-615	hsa-miR-615-3p
3	5383	3.18	12.42	1.67	0.12	11.59	0.14	13.25	0.04	1.91e-06	4.497e-05	7.589e-05	0.00728571	hsa-miR-623
4	155	2.84	9.37	1.51	0.08	8.62	0.06	10.12	0.11	1.23e-06	3.311e-05	0.00035268	0.0237	hsa-miR-625	hsa-miR-625-5p
1	4144	2.11	10.76	1.08	0.03	10.22	0.06	11.3	0.09	3.63e-06	7.539e-05	0.00750298	0.15419	hsa-miR-638
2	954	2.44	11.84	1.28	0.05	11.2	0.1	12.48	0.12	1.64e-06	3.96e-05	0.00185565	0.06235	hsa-miR-658
4	1598	3.61	12.12	1.85	0.15	11.19	0.15	13.04	0.01	2.57e-06	5.626e-05	2.381e-05	0.00390244	hsa-miR-663	hsa-miR-663a
4	199	2.23	12.79	1.16	0.04	12.21	0.05	13.36	0.02	2.75e-06	5.959e-05	0.00469196	0.126627	hsa-miR-671	hsa-miR-671-5p
4	5853	3.65	11.79	1.87	0.16	10.86	0.13	12.73	0.2	3.18e-06	6.703e-05	2.381e-05	0.00432432	hsa-miR-769-3p
4	6074	3.44	11.01	1.78	0.05	10.12	0.08	11.9	0.09	2.6e-07	9.88e-06	3.72e-05	0.00480769	miRPlus_17832	n.d.
3	5201	2.73	11.32	1.45	0.05	10.6	0.04	12.05	0.08	9.6e-07	2.771e-05	0.00062054	0.0313534	miRPlus_17836	hsa-miR-30b-3p
4	4373	4.38	13.5	2.13	0.12	12.43	0.04	14.57	0.16	5.7e-07	1.909e-05	2.98e-06	0.00095238	miRPlus_17856	n.d.
2	1035	3.34	12.39	1.74	0.13	11.52	0.16	13.26	0.03	2.26e-06	5.133e-05	3.72e-05	0.00471698	miRPlus_17864	hsa-miR-744-5p
2	372	2.5	6.53	1.32	0.08	5.87	0	7.2	0.08	2.91e-06	6.225e-05	0.0015253	0.0545213	miRPlus_17867	hsa-miR-203
4	826	2.7	12.96	1.43	0.03	12.24	0.04	13.68	0.06	6.3e-07	2.038e-05	0.00060119	0.0310769	miRPlus_17877	hsa-miR-483-5p
2	5656	2.33	11.52	1.22	0.08	10.91	0.15	12.14	0.15	4.69e-06	9.126e-05	0.00333631	0.0966379	miRPlus_17878	hsa-miR-193a-5p
3	1632	2.84	12.87	1.51	0.09	12.11	0.14	13.62	0.1	1.87e-06	4.426e-05	0.0003497	0.0237374	miRPlus_17881	n.d.
2	3125	3.63	12.29	1.86	0.09	11.36	0.07	13.22	0.04	5.5e-07	1.852e-05	2.083e-05	0.00388889	miRPlus_17890	n.d.
4	2696	3.3	8.07	1.72	0.13	7.21	0.04	8.93	0.15	2.16e-06	4.944e-05	6.994e-05	0.00723077	miRPlus_17942	hsa-miR-125a-3p
1	6079	2.15	10.12	1.11	0.02	9.57	0.14	10.67	0.12	2.85e-06	6.135e-05	0.00629464	0.143878	miRPlus_17950	hsa-miR-371-5p
3	3968	2.77	13.1	1.47	0.07	12.37	0.02	13.83	0.08	1.11e-06	3.108e-05	0.00047173	0.0266387	miRPlus_17960	hsa-miR-483-5p
4	3758	2.6	8.72	1.38	0.06	8.03	0.07	9.41	0.12	1.34e-06	3.453e-05	0.00104911	0.0432515	miRPlus_17961	hsa-miR-629-5p
	194 targets

## Sheet: miR-197-3p PT
Rank	human Refseq Id	All miRNAs predicted to target the gene	PicTar score	predicted sites for all microRNAs embedded in the UCSC genome browser	Target gene	annotation
1	NM_003413	All miRNA predictions	6.57	Genome browser	ZIC3	Homo sapiens Zic family member 3 heterotaxy 1 (odd-paired homolog, Drosophila) (ZIC3), mRNA.
2	NM_007306	All miRNA predictions	5.51	Genome browser	BRCA1	Homo sapiens breast cancer 1, early onset (BRCA1), transcript variant BRCA1-exon4, mRNA.
3	NM_015236	All miRNA predictions	5.50	Genome browser	LPHN3	Homo sapiens latrophilin 3 (LPHN3), mRNA.
4	NM_002833	All miRNA predictions	4.91	Genome browser	PTPN9	Homo sapiens protein tyrosine phosphatase, non-receptor type 9 (PTPN9), mRNA.
5	NM_004249	All miRNA predictions	4.83	Genome browser	RAB28	Homo sapiens RAB28, member RAS oncogene family (RAB28), mRNA.
6	NM_001970	All miRNA predictions	4.62	Genome browser	EIF5A	Homo sapiens eukaryotic translation initiation factor 5A (EIF5A), mRNA.
7	NM_134470	All miRNA predictions	4.49	Genome browser	IL1RAP	Homo sapiens interleukin 1 receptor accessory protein (IL1RAP), transcript variant 2, mRNA.
8	NM_032015	All miRNA predictions	4.43	Genome browser	RNF26	Homo sapiens ring finger protein 26 (RNF26), mRNA.
9	NM_033505	All miRNA predictions	4.42	Genome browser	SELI	Homo sapiens selenoprotein I (SELI), mRNA.
10	NM_004730	All miRNA predictions	4.35	Genome browser	ETF1	Homo sapiens eukaryotic translation termination factor 1 (ETF1), mRNA.
11	NM_001294	All miRNA predictions	4.32	Genome browser	CLPTM1	Homo sapiens cleft lip and palate associated transmembrane protein 1 (CLPTM1), mRNA.
12	NM_024686	All miRNA predictions	4.23	Genome browser	FLJ23033	Homo sapiens hypothetical protein FLJ23033 (FLJ23033), mRNA.
13	NM_006062	All miRNA predictions	4.08	Genome browser	SMYD5	Homo sapiens SMYD family member 5 (SMYD5), mRNA.
14	NM_007301	All miRNA predictions	4.06	Genome browser	BRCA1	Homo sapiens breast cancer 1, early onset (BRCA1), transcript variant BRCA1-delta15-17, mRNA.
15	NM_001148	All miRNA predictions	3.94	Genome browser	ANK2	Homo sapiens ankyrin 2, neuronal (ANK2), transcript variant 1, mRNA.
16	NM_020977	All miRNA predictions	3.94	Genome browser	ANK2	Homo sapiens ankyrin 2, neuronal (ANK2), transcript variant 2, mRNA.
17	NM_018360	All miRNA predictions	3.87	Genome browser	CXorf15	Homo sapiens chromosome X open reading frame 15 (CXorf15), mRNA.
18	NM_014614	All miRNA predictions	3.80	Genome browser	PSME4	Homo sapiens proteasome (prosome, macropain) activator subunit 4 (PSME4), mRNA.
19	NM_021093	All miRNA predictions	3.74	Genome browser	PYY2	Homo sapiens peptide YY, 2 (seminalplasmin) (PYY2), mRNA.
20	NM_005700	All miRNA predictions	3.66	Genome browser	DPP3	Homo sapiens dipeptidylpeptidase 3 (DPP3), transcript variant 1, mRNA.
21	NM_004030	All miRNA predictions	3.60	Genome browser	IRF7	Homo sapiens interferon regulatory factor 7 (IRF7), transcript variant c, mRNA.
22	NM_178835	All miRNA predictions	3.50	Genome browser	LOC152485	Homo sapiens hypothetical protein LOC152485 (LOC152485), mRNA.
23	NM_000832	All miRNA predictions	3.44	Genome browser	GRIN1	Homo sapiens glutamate receptor, ionotropic, N-methyl D-aspartate 1 (GRIN1), transcript variant NR1-1, mRNA.
24	NM_198547	All miRNA predictions	3.40	Genome browser	FLJ46354	Homo sapiens FLJ46354 protein (FLJ46354), mRNA.
25	NM_182794	All miRNA predictions	3.37	Genome browser		n/a
26	NM_020307	All miRNA predictions	3.32	Genome browser	CCNL1	Homo sapiens cyclin L1 (CCNL1), mRNA.
27	NM_024007	All miRNA predictions	3.28	Genome browser	EBF	Homo sapiens early B-cell factor (EBF), mRNA.
28	NM_000826	All miRNA predictions	3.21	Genome browser	GRIA2	Homo sapiens glutamate receptor, ionotropic, AMPA 2 (GRIA2), mRNA.
29	NM_007327	All miRNA predictions	3.19	Genome browser	GRIN1	Homo sapiens glutamate receptor, ionotropic, N-methyl D-aspartate 1 (GRIN1), transcript variant NR1-3, mRNA.
30	NM_021569	All miRNA predictions	3.19	Genome browser	GRIN1	Homo sapiens glutamate receptor, ionotropic, N-methyl D-aspartate 1 (GRIN1), transcript variant NR1-2, mRNA.
31	NM_018120	All miRNA predictions	3.19	Genome browser	ARMC1	Homo sapiens armadillo repeat containing 1 (ARMC1), mRNA.
32	NM_003613	All miRNA predictions	3.17	Genome browser	CILP	Homo sapiens cartilage intermediate layer protein, nucleotide pyrophosphohydrolase (CILP), mRNA.
33	NM_183049	All miRNA predictions	3.15	Genome browser	TMSL3	Homo sapiens thymosin-like 3 (TMSL3), mRNA.
34	NM_181428	All miRNA predictions	3.11	Genome browser		n/a
35	NM_003363	All miRNA predictions	3.11	Genome browser	USP4	Homo sapiens ubiquitin specific protease 4 (proto-oncogene) (USP4), transcript variant 1, mRNA.
36	NM_199443	All miRNA predictions	3.11	Genome browser	USP4	Homo sapiens ubiquitin specific protease 4 (proto-oncogene) (USP4), transcript variant 2, mRNA.
37	NM_021109	All miRNA predictions	3.11	Genome browser	TMSB4X	Homo sapiens thymosin, beta 4, X-linked (TMSB4X), mRNA.
38	NM_017811	All miRNA predictions	3.08	Genome browser	UBE2R2	Homo sapiens ubiquitin-conjugating enzyme E2R 2 (UBE2R2), mRNA.
39	NM_012470	All miRNA predictions	3.08	Genome browser	TNPO3	Homo sapiens transportin 3 (TNPO3), mRNA.
40	NM_017670	All miRNA predictions	3.00	Genome browser	OTUB1	Homo sapiens OTU domain, ubiquitin aldehyde binding 1 (OTUB1), mRNA.
41	NM_134434	All miRNA predictions	2.96	Genome browser	RAD54B	Homo sapiens RAD54 homolog B (S. cerevisiae) (RAD54B), transcript variant 2, mRNA.
42	NM_080552	All miRNA predictions	2.95	Genome browser	SLC32A1	Homo sapiens solute carrier family 32 (GABA vesicular transporter), member 1 (SLC32A1), mRNA.
43	NM_007158	All miRNA predictions	2.91	Genome browser	UNR	Homo sapiens upstream of NRAS (UNR), transcript variant 2, mRNA.
44	NM_012154	All miRNA predictions	2.83	Genome browser	EIF2C2	Homo sapiens eukaryotic translation initiation factor 2C, 2 (EIF2C2), mRNA.
45	NM_015023	All miRNA predictions	2.77	Genome browser	WDTC1	Homo sapiens WD and tetratricopeptide repeats 1 (WDTC1), mRNA.
46	NM_181041	All miRNA predictions	2.77	Genome browser	PB1	Homo sapiens polybromo 1 (PB1), mRNA.
47	NM_005124	All miRNA predictions	2.74	Genome browser	NUP153	Homo sapiens nucleoporin 153kDa (NUP153), mRNA.
48	NM_001938	All miRNA predictions	2.72	Genome browser	DR1	Homo sapiens down-regulator of transcription 1, TBP-binding (negative cofactor 2) (DR1), mRNA.
49	NM_004202	All miRNA predictions	2.68	Genome browser	TMSB4Y	Homo sapiens thymosin, beta 4, Y-linked (TMSB4Y), mRNA.
50	NM_183010	All miRNA predictions	2.66	Genome browser	TNRC5	Homo sapiens trinucleotide repeat containing 5 (TNRC5), mRNA.
51	NM_182533	All miRNA predictions	2.58	Genome browser	FLJ31031	Homo sapiens hypothetical protein FLJ31031 (FLJ31031), mRNA.
52	NM_181351	All miRNA predictions	2.55	Genome browser	NCAM1	Homo sapiens neural cell adhesion molecule 1 (NCAM1), mRNA.
53	NM_014006	All miRNA predictions	2.52	Genome browser	SMG1	Homo sapiens PI-3-kinase-related kinase SMG-1 (SMG1), transcript variant 2, mRNA.
54	NM_015092	All miRNA predictions	2.52	Genome browser	SMG1	Homo sapiens PI-3-kinase-related kinase SMG-1 (SMG1), transcript variant 1, mRNA.
55	NM_001265	All miRNA predictions	2.51	Genome browser	CDX2	Homo sapiens caudal type homeo box transcription factor 2 (CDX2), mRNA.
56	NM_006281	All miRNA predictions	2.42	Genome browser	STK3	Homo sapiens serine/threonine kinase 3 (STE20 homolog, yeast) (STK3), mRNA.
57	NM_183425	All miRNA predictions	2.41	Genome browser	RNPC1	Homo sapiens RNA-binding region (RNP1, RRM) containing 1 (RNPC1), transcript variant 2, mRNA.
58	NM_138385	All miRNA predictions	2.41	Genome browser	LOC92305	Homo sapiens hypothetical protein BC009331 (LOC92305), mRNA.
59	NM_207581	All miRNA predictions	2.36	Genome browser	LOC405753	Homo sapiens similar to Numb-interacting homolog gene (LOC405753), mRNA.
60	NM_001331	All miRNA predictions	2.35	Genome browser	CTNND1	Homo sapiens catenin (cadherin-associated protein), delta 1 (CTNND1), mRNA.
61	NM_198395	All miRNA predictions	2.32	Genome browser	G3BP	Homo sapiens Ras-GTPase-activating protein SH3-domain-binding protein (G3BP), transcript variant 2, mRNA.
62	NM_005754	All miRNA predictions	2.32	Genome browser	G3BP	Homo sapiens Ras-GTPase-activating protein SH3-domain-binding protein (G3BP), transcript variant 1, mRNA.
63	NM_004711	All miRNA predictions	2.28	Genome browser	SYNGR1	Homo sapiens synaptogyrin 1 (SYNGR1), transcript variant 1a, mRNA.
64	NM_203301	All miRNA predictions	2.28	Genome browser	FBXO33	Homo sapiens F-box protein 33 (FBXO33), mRNA.
65	NM_002747	All miRNA predictions	2.20	Genome browser	MAPK4	Homo sapiens mitogen-activated protein kinase 4 (MAPK4), mRNA.
66	NM_182638	All miRNA predictions	2.18	Genome browser	HPS1	Homo sapiens Hermansky-Pudlak syndrome 1 (HPS1), transcript variant 4, mRNA.
67	NM_018299	All miRNA predictions	2.16	Genome browser	FLJ11011	Homo sapiens hypothetical protein FLJ11011 (FLJ11011), transcript variant 2, mRNA.
68	NM_001001481	All miRNA predictions	2.16	Genome browser	FLJ11011	Homo sapiens hypothetical protein FLJ11011 (FLJ11011), transcript variant 1, mRNA.
69	NM_182637	All miRNA predictions	2.11	Genome browser	HPS1	Homo sapiens Hermansky-Pudlak syndrome 1 (HPS1), transcript variant 2, mRNA.
70	NM_173342	All miRNA predictions	2.11	Genome browser	KCNIP2	Homo sapiens Kv channel interacting protein 2 (KCNIP2), transcript variant 8, mRNA.
71	NM_001001482	All miRNA predictions	2.09	Genome browser	FLJ11011	Homo sapiens hypothetical protein FLJ11011 (FLJ11011), transcript variant 3, mRNA.
72	NM_005599	All miRNA predictions	2.09	Genome browser	NHLH1	Homo sapiens nescient helix loop helix 2 (NHLH2), mRNA.
73	NM_015161	All miRNA predictions	2.09	Genome browser	ARL6IP	Homo sapiens ADP-ribosylation factor-like 6 interacting protein (ARL6IP), mRNA.
74	NM_015002	All miRNA predictions	2.01	Genome browser	FBXO21	Homo sapiens F-box protein 21 (FBXO21), transcript variant 2, mRNA.
75	NM_033624	All miRNA predictions	2.01	Genome browser	FBXO21	Homo sapiens F-box protein 21 (FBXO21), transcript variant 1, mRNA.

## Sheet: miR-197-3p MBD
Target Detail	Target Rank	Target Score	Gene Symbol	Gene Description
Details	1	95	ZNF714	zinc finger protein 714
Details	2	92	ADAT2	adenosine deaminase, tRNA-specific 2
Details	3	91	PTPN9	protein tyrosine phosphatase, non-receptor type 9
Details	4	89	PGPEP1	pyroglutamyl-peptidase I
Details	5	89	TTPAL	tocopherol (alpha) transfer protein-like
Details	6	87	ETF1	eukaryotic translation termination factor 1
Details	7	87	MPZL1	myelin protein zero-like 1
Details	8	85	CSF1	colony stimulating factor 1 (macrophage)
Details	9	84	HCAR1	hydroxycarboxylic acid receptor 1
Details	10	84	HSPA12A	heat shock 70kDa protein 12A
Details	11	84	AFAP1L2	actin filament associated protein 1-like 2
Details	12	84	CD109	CD109 molecule
Details	13	84	KIAA1468	KIAA1468
Details	14	83	NDUFV3	NADH dehydrogenase (ubiquinone) flavoprotein 3, 10kDa
Details	15	83	ARHGEF12	Rho guanine nucleotide exchange factor (GEF) 12
Details	16	83	ZIC3	Zic family member 3
Details	17	82	SLC16A12	solute carrier family 16, member 12 (monocarboxylic acid transporter 12)
Details	18	81	ATP6V1A	ATPase, H+ transporting, lysosomal 70kDa, V1 subunit A
Details	19	80	KPNA6	karyopherin alpha 6 (importin alpha 7)
Details	20	79	FGF12	fibroblast growth factor 12
Details	21	79	TSEN2	tRNA splicing endonuclease 2 homolog (S. cerevisiae)
Details	22	79	CILP	cartilage intermediate layer protein, nucleotide pyrophosphohydrolase
Details	23	78	ADO	2-aminoethanethiol (cysteamine) dioxygenase
Details	24	78	CCDC88A	coiled-coil domain containing 88A
Details	25	77	KIAA1486	KIAA1486
Details	26	76	SLC4A8	solute carrier family 4, sodium bicarbonate cotransporter, member 8
Details	27	75	IL1RAP	interleukin 1 receptor accessory protein
Details	28	74	HOXD8	homeobox D8
Details	29	74	ZNF264	zinc finger protein 264
Details	30	74	ENPP1	ectonucleotide pyrophosphatase/phosphodiesterase 1
Details	31	74	HS3ST5	heparan sulfate (glucosamine) 3-O-sulfotransferase 5
Details	32	73	ZNF865	zinc finger protein 865
Details	33	73	RUNDC1	RUN domain containing 1
Details	34	73	CDH17	cadherin 17, LI cadherin (liver-intestine)
Details	35	73	AKAP5	A kinase (PRKA) anchor protein 5
Details	36	73	SYNGAP1	synaptic Ras GTPase activating protein 1
Details	37	72	LOC646851	putative uncharacterized protein LOC388900
Details	38	72	TM9SF3	transmembrane 9 superfamily member 3
Details	39	72	IGFBP3	insulin-like growth factor binding protein 3
Details	40	72	EBF1	early B-cell factor 1
Details	41	71	SERTAD4	SERTA domain containing 4
Details	42	71	PITPNB	phosphatidylinositol transfer protein, beta
Details	43	71	MYLK4	myosin light chain kinase family, member 4

## Sheet: miR-210 PT
Rank	human Refseq Id	All miRNAs predicted to target the gene	PicTar score	predicted sites for all microRNAs embedded in the UCSC genome browser	Target gene	annotation
1	NM_015141	All miRNA predictions	4.69	Genome browser	GPD1L	Homo sapiens glycerol-3-phosphate dehydrogenase 1-like (GPD1L), mRNA.
2	NM_014159	All miRNA predictions	3.63	Genome browser	HYPB	Homo sapiens huntingtin interacting protein B (HYPB), transcript variant 1, mRNA.
3	NM_020122	All miRNA predictions	3.45	Genome browser	KCMF1	Homo sapiens potassium channel modulatory factor 1 (KCMF1), mRNA.
4	NM_152678	All miRNA predictions	2.86	Genome browser	FLJ34969	Homo sapiens hypothetical protein FLJ34969 (FLJ34969), mRNA.
5	NM_153632	All miRNA predictions	2.25	Genome browser	HOXA3	Homo sapiens homeo box A3 (HOXA3), transcript variant 3, mRNA.
6	NM_030661	All miRNA predictions	2.25	Genome browser	HOXA3	Homo sapiens homeo box A3 (HOXA3), transcript variant 1, mRNA.
7	NM_153631	All miRNA predictions	2.25	Genome browser	HOXA3	Homo sapiens homeo box A3 (HOXA3), transcript variant 2, mRNA.
8	NM_004952	All miRNA predictions	2.25	Genome browser	EFNA3	Homo sapiens ephrin-A3 (EFNA3), mRNA.
9	NM_001949	All miRNA predictions	2.02	Genome browser	E2F3	Homo sapiens E2F transcription factor 3 (E2F3), mRNA.

## Sheet: miR-210 TS
		Conserved sites				Poorly conserved sites
Target gene	Gene name	total	8mer	7mer-m8	7mer-1A	total3	8mer4	7mer-m85	7mer-1A6	Total context score	Aggregate PCT	Previous TargetScan publication(s)	Links to sites in UTRs
ELFN2	extracellular leucine-rich repeat and fibronectin type III domain containing 2	1	0	1	0	1	0	1	0	-0.13	0.43	2007	Sites in UTR
NEUROD2	neurogenic differentiation 2	1	1	0	0	1	0	1	0	-0.11	0.43	2007	Sites in UTR
GIT2	G protein-coupled receptor kinase interactor 2	1	1	0	0	1	0	1	0	-0.43	0.29		Sites in UTR
ISCU	iron-sulfur cluster scaffold homolog (E. coli)	1	1	0	0	0	0	0	0	-0.44	0.24	2007	Sites in UTR
ZNF462	zinc finger protein 462	1	1	0	0	0	0	0	0	-0.38	0.24		Sites in UTR
FAM116A	family with sequence similarity 116, member A	1	1	0	0	0	0	0	0	-0.32	0.24	2007	Sites in UTR
ARMC1	armadillo repeat containing 1	1	1	0	0	0	0	0	0	-0.28	0.24		Sites in UTR
B4GALT5	UDP-Gal:betaGlcNAc beta 1,4- galactosyltransferase, polypeptide 5	1	1	0	0	0	0	0	0	-0.27	0.24		Sites in UTR
FAM73B	family with sequence similarity 73, member B	1	1	0	0	0	0	0	0	-0.23	0.24		Sites in UTR
EFNA3	ephrin-A3	1	0	1	0	0	0	0	0	-0.19	0.24	2007	Sites in UTR
SCRT1	scratch homolog 1, zinc finger protein (Drosophila)	1	0	1	0	0	0	0	0	-0.09	0.24	2007	Sites in UTR

## Sheet: miR-210 MDB
Target Detail	Target Rank	Target Score	Gene Symbol	Gene Description
Details	1	97	IGF2	insulin-like growth factor 2 (somatomedin A)
Details	2	78	FGFRL1	fibroblast growth factor receptor-like 1
Details	3	77	GGNBP2	gametogenetin binding protein 2

## Sheet: miR-373-5p PT
Rank	human Refseq Id	All miRNAs predicted to target the gene	PicTar score	predicted sites for all microRNAs embedded in the UCSC genome browser	Target gene	annotation
1	NM_002268	All miRNA predictions	7.03	Genome browser	KPNA4	Homo sapiens karyopherin alpha 4 (importin alpha 3) (KPNA4), mRNA.
2	NM_000333	All miRNA predictions	6.84	Genome browser	ATXN7	Homo sapiens ataxin 7 (ATXN7), mRNA.
3	NM_020783	All miRNA predictions	6.71	Genome browser	SYT4	Homo sapiens synaptotagmin IV (SYT4), mRNA.
4	NM_138444	All miRNA predictions	6.59	Genome browser	KCTD12	Homo sapiens potassium channel tetramerisation domain containing 12 (KCTD12), mRNA.
5	NM_013381	All miRNA predictions	6.08	Genome browser	TRHDE	Homo sapiens thyrotropin-releasing hormone degrading ectoenzyme (TRHDE), mRNA.
6	NM_002267	All miRNA predictions	5.97	Genome browser	KPNA3	Homo sapiens karyopherin alpha 3 (importin alpha 4) (KPNA3), mRNA.
7	NM_014730	All miRNA predictions	5.96	Genome browser	KIAA0152	Homo sapiens KIAA0152 gene product (KIAA0152), mRNA.
8	NM_001292	All miRNA predictions	5.92	Genome browser	CLK3	Homo sapiens CDC-like kinase 3 (CLK3), transcript variant phclk3/152, mRNA.
9	NM_033296	All miRNA predictions	5.83	Genome browser	PGR1	Homo sapiens protein associated with MRG, 14 kDa (PGR1), mRNA.
10	NM_004687	All miRNA predictions	5.45	Genome browser	MTMR4	Homo sapiens myotubularin related protein 4 (MTMR4), mRNA.
11	NM_013231	All miRNA predictions	5.35	Genome browser	FLRT2	Homo sapiens fibronectin leucine rich transmembrane protein 2 (FLRT2), mRNA.
12	NM_022758	All miRNA predictions	5.30	Genome browser	C6orf106	Homo sapiens chromosome 6 open reading frame 106 (C6orf106), transcript variant 2, mRNA.
13	NM_015176	All miRNA predictions	5.12	Genome browser	FBXO28	Homo sapiens F-box protein 28 (FBXO28), mRNA.
14	NM_012297	All miRNA predictions	5.11	Genome browser	G3BP2	Homo sapiens Ras-GTPase activating protein SH3 domain-binding protein 2 (G3BP2), transcript variant 2, mRNA.
15	NM_020850	All miRNA predictions	5.11	Genome browser	RANBP10	Homo sapiens RAN binding protein 10 (RANBP10), mRNA.
16	NM_006561	All miRNA predictions	5.07	Genome browser	CUGBP2	Homo sapiens CUG triplet repeat, RNA binding protein 2 (CUGBP2), mRNA.
17	NM_153689	All miRNA predictions	4.80	Genome browser	FLJ38973	Homo sapiens hypothetical protein FLJ38973 (FLJ38973), mRNA.
18	NM_018181	All miRNA predictions	4.80	Genome browser	ZNF532	Homo sapiens zinc finger protein 532 (ZNF532), mRNA.
19	NM_022976	All miRNA predictions	4.42	Genome browser	FGFR2	Homo sapiens fibroblast growth factor receptor 2 (bacteria-expressed kinase, keratinocyte growth factor receptor, craniofacial dysostosis 1, Crouzon syndrome, Pfeiffer syndrome, Jackson-Weiss syndrome) (FGFR2), transcript variant 9, mRNA.
20	NM_054034	All miRNA predictions	4.29	Genome browser	FN1	Homo sapiens fibronectin 1 (FN1), transcript variant 7, mRNA.
21	NM_001365	All miRNA predictions	4.22	Genome browser	DLG4	Homo sapiens discs, large homolog 4 (Drosophila) (DLG4), mRNA.
22	NM_016269	All miRNA predictions	4.19	Genome browser	LEF1	Homo sapiens lymphoid enhancer-binding factor 1 (LEF1), mRNA.
23	NM_001416	All miRNA predictions	4.04	Genome browser	EIF4A1	Homo sapiens eukaryotic translation initiation factor 4A, isoform 1 (EIF4A1), mRNA.
24	NM_004879	All miRNA predictions	4.03	Genome browser	EI24	Homo sapiens etoposide induced 2.4 mRNA (EI24), transcript variant 1, mRNA.
25	NM_145808	All miRNA predictions	4.03	Genome browser	MTPN	Homo sapiens myotrophin (MTPN), mRNA.
26	NM_001002243	All miRNA predictions	4.02	Genome browser	AFTIPHILIN	Homo sapiens aftiphilin protein (AFTIPHILIN), transcript variant 3, mRNA.
27	NM_030567	All miRNA predictions	4.02	Genome browser	MGC10772	Homo sapiens hypothetical protein MGC10772 (MGC10772), mRNA.
28	NM_024119	All miRNA predictions	4.02	Genome browser	LGP2	Homo sapiens likely ortholog of mouse D11lgp2 (LGP2), mRNA.
29	NM_004985	All miRNA predictions	3.89	Genome browser	KRAS2	Homo sapiens v-Ki-ras2 Kirsten rat sarcoma 2 viral oncogene homolog (KRAS2), transcript variant b, mRNA.
30	NM_022471	All miRNA predictions	3.88	Genome browser	GMCL1L	Homo sapiens germ cell-less homolog 1 (Drosophila)-like (GMCL1L), mRNA.
31	NM_033360	All miRNA predictions	3.84	Genome browser	KRAS2	Homo sapiens v-Ki-ras2 Kirsten rat sarcoma 2 viral oncogene homolog (KRAS2), transcript variant a, mRNA.
32	NM_020640	All miRNA predictions	3.82	Genome browser	RP42	Homo sapiens RP42 homolog (RP42), mRNA.
33	NM_014710	All miRNA predictions	3.80	Genome browser	GPRASP1	Homo sapiens G protein-coupled receptor associated sorting protein 1 (GPRASP1), mRNA.
34	NM_006777	All miRNA predictions	3.79	Genome browser	ZBTB33	Homo sapiens zinc finger and BTB domain containing 33 (ZBTB33), mRNA.
35	NM_020693	All miRNA predictions	3.78	Genome browser	DSCAML1	Homo sapiens Down syndrome cell adhesion molecule like 1 (DSCAML1), mRNA.
36	NM_015303	All miRNA predictions	3.71	Genome browser		n/a
37	NM_016525	All miRNA predictions	3.67	Genome browser	UBAP1	Homo sapiens ubiquitin associated protein 1 (UBAP1), mRNA.
38	NM_006509	All miRNA predictions	3.58	Genome browser	RELB	Homo sapiens v-rel reticuloendotheliosis viral oncogene homolog B, nuclear factor of kappa light polypeptide gene enhancer in B-cells 3 (avian) (RELB), mRNA.
39	NM_006306	All miRNA predictions	3.49	Genome browser	SMC1L1	Homo sapiens SMC1 structural maintenance of chromosomes 1-like 1 (yeast) (SMC1L1), mRNA.
40	NM_014781	All miRNA predictions	3.48	Genome browser	RB1CC1	Homo sapiens RB1-inducible coiled-coil 1 (RB1CC1), mRNA.
41	NM_198287	All miRNA predictions	3.47	Genome browser	ING4	Homo sapiens inhibitor of growth family, member 4 (ING4), transcript variant 2, mRNA.
42	NM_015576	All miRNA predictions	3.46	Genome browser	CAST	Homo sapiens CAZ-associated structural protein (CAST), mRNA.
43	NM_020845	All miRNA predictions	3.41	Genome browser	PITPNM2	Homo sapiens phosphatidylinositol transfer protein, membrane-associated 2 (PITPNM2), mRNA.
44	NM_004663	All miRNA predictions	3.32	Genome browser	RAB11A	Homo sapiens RAB11A, member RAS oncogene family (RAB11A), mRNA.
45	NM_000430	All miRNA predictions	3.31	Genome browser	PAFAH1B1	Homo sapiens platelet-activating factor acetylhydrolase, isoform Ib, alpha subunit 45kDa (PAFAH1B1), mRNA.
46	NM_004742	All miRNA predictions	3.31	Genome browser	BAIAP1	Homo sapiens BAI1-associated protein 1 (BAIAP1), mRNA.
47	NM_153367	All miRNA predictions	3.30	Genome browser	C10orf56	Homo sapiens chromosome 10 open reading frame 56 (C10orf56), mRNA.
48	NM_198396	All miRNA predictions	3.28	Genome browser	CACNA1G	Homo sapiens calcium channel, voltage-dependent, alpha 1G subunit (CACNA1G), transcript variant 3, mRNA.
49	NM_183397	All miRNA predictions	3.28	Genome browser	PXMP4	Homo sapiens peroxisomal membrane protein 4, 24kDa (PXMP4), transcript variant 2, mRNA.
50	NM_173342	All miRNA predictions	3.25	Genome browser	KCNIP2	Homo sapiens Kv channel interacting protein 2 (KCNIP2), transcript variant 8, mRNA.
51	NM_033161	All miRNA predictions	3.24	Genome browser	SURF4	Homo sapiens surfeit 4 (SURF4), mRNA.
52	NM_003637	All miRNA predictions	3.21	Genome browser	ITGA10	Homo sapiens integrin, alpha 10 (ITGA10), mRNA.
53	NM_004383	All miRNA predictions	3.19	Genome browser	CSK	Homo sapiens c-src tyrosine kinase (CSK), mRNA.
54	NM_004267	All miRNA predictions	3.17	Genome browser	CHST2	Homo sapiens carbohydrate (N-acetylglucosamine-6-O) sulfotransferase 2 (CHST2), mRNA.
55	NM_033224	All miRNA predictions	3.17	Genome browser	PURB	Homo sapiens purine-rich element binding protein B (PURB), mRNA.
56	NM_002719	All miRNA predictions	3.16	Genome browser	PPP2R5C	Homo sapiens protein phosphatase 2, regulatory subunit B (B56), gamma isoform (PPP2R5C), transcript variant 1, mRNA.
57	NM_014906	All miRNA predictions	3.14	Genome browser	PPM1E	Homo sapiens protein phosphatase 1E (PP2C domain containing) (PPM1E), mRNA.
58	NM_003030	All miRNA predictions	3.08	Genome browser	SHOX2	Homo sapiens short stature homeobox 2 (SHOX2), transcript variant SHOX2b, mRNA.
59	NM_001128	All miRNA predictions	3.08	Genome browser	AP1G1	Homo sapiens adaptor-related protein complex 1, gamma 1 subunit (AP1G1), mRNA.
60	NM_016009	All miRNA predictions	3.07	Genome browser	SH3GLB1	Homo sapiens SH3-domain GRB2-like endophilin B1 (SH3GLB1), mRNA.
61	NM_003800	All miRNA predictions	3.06	Genome browser	RNGTT	Homo sapiens RNA guanylyltransferase and 5'-phosphatase (RNGTT), mRNA.
62	NM_130848	All miRNA predictions	3.05	Genome browser	DCNP1	Homo sapiens dendritic cell nuclear protein 1 (DCNP1), mRNA.
63	NM_001092	All miRNA predictions	3.04	Genome browser	ABR	Homo sapiens active BCR-related gene (ABR), transcript variant 2, mRNA.
64	NM_173165	All miRNA predictions	3.02	Genome browser	NFATC3	Homo sapiens nuclear factor of activated T-cells, cytoplasmic, calcineurin-dependent 3 (NFATC3), transcript variant 1, mRNA.
65	NM_001402	All miRNA predictions	3.01	Genome browser	EEF1A1	Homo sapiens eukaryotic translation elongation factor 1 alpha 1 (EEF1A1), mRNA.
66	NM_020772	All miRNA predictions	2.99	Genome browser	182-FIP	Homo sapiens 82-kD FMRP Interacting Protein (182-FIP), mRNA.
67	NM_173163	All miRNA predictions	2.99	Genome browser	NFATC3	Homo sapiens nuclear factor of activated T-cells, cytoplasmic, calcineurin-dependent 3 (NFATC3), transcript variant 3, mRNA.
68	NM_004555	All miRNA predictions	2.97	Genome browser	NFATC3	Homo sapiens nuclear factor of activated T-cells, cytoplasmic, calcineurin-dependent 3 (NFATC3), transcript variant 2, mRNA.
69	NM_100264	All miRNA predictions	2.93	Genome browser	WAC	Homo sapiens WW domain containing adaptor with coiled-coil (WAC), transcript variant 2, mRNA.
70	NM_100486	All miRNA predictions	2.91	Genome browser	WAC	Homo sapiens WW domain containing adaptor with coiled-coil (WAC), transcript variant 3, mRNA.
71	NM_014615	All miRNA predictions	2.89	Genome browser	KIAA0182	Homo sapiens KIAA0182 protein (KIAA0182), mRNA.
72	NM_012102	All miRNA predictions	2.88	Genome browser	RERE	Homo sapiens arginine-glutamic acid dipeptide (RE) repeats (RERE), mRNA.
73	NM_032781	All miRNA predictions	2.85	Genome browser	PTPN5	Homo sapiens protein tyrosine phosphatase, non-receptor type 5 (striatum-enriched) (PTPN5), mRNA.
74	NM_006136	All miRNA predictions	2.84	Genome browser	CAPZA2	Homo sapiens capping protein (actin filament) muscle Z-line, alpha 2 (CAPZA2), mRNA.
75	NM_005160	All miRNA predictions	2.83	Genome browser	ADRBK2	Homo sapiens adrenergic, beta, receptor kinase 2 (ADRBK2), mRNA.
76	NM_022837	All miRNA predictions	2.80	Genome browser	FLJ22833	Homo sapiens hypothetical protein FLJ22833 (FLJ22833), mRNA.
77	NM_030923	All miRNA predictions	2.80	Genome browser	DKFZP566N034	Homo sapiens hypothetical protein DKFZp566N034 (DKFZP566N034), mRNA.
78	NM_020861	All miRNA predictions	2.79	Genome browser	ZBTB2	Homo sapiens zinc finger and BTB domain containing 2 (ZBTB2), mRNA.
79	NM_003470	All miRNA predictions	2.77	Genome browser	USP7	Homo sapiens ubiquitin specific protease 7 (herpes virus-associated) (USP7), mRNA.
80	NM_021202	All miRNA predictions	2.76	Genome browser	TP53INP2	Homo sapiens tumor protein p53 inducible nuclear protein 2 (TP53INP2), mRNA.
81	NM_005104	All miRNA predictions	2.73	Genome browser	BRD2	Homo sapiens bromodomain containing 2 (BRD2), mRNA.
82	NM_033357	All miRNA predictions	2.73	Genome browser	CASP8	Homo sapiens caspase 8, apoptosis-related cysteine protease (CASP8), transcript variant D, mRNA.
83	NM_015282	All miRNA predictions	2.72	Genome browser	CLASP1	Homo sapiens cytoplasmic linker associated protein 1 (CLASP1), mRNA.
84	NM_001744	All miRNA predictions	2.72	Genome browser	CAMK4	Homo sapiens calcium/calmodulin-dependent protein kinase IV (CAMK4), mRNA.
85	NM_022840	All miRNA predictions	2.70	Genome browser	METTL4	Homo sapiens methyltransferase like 4 (METTL4), mRNA.
86	NM_020830	All miRNA predictions	2.70	Genome browser	WDFY1	Homo sapiens WD repeat and FYVE domain containing 1 (WDFY1), mRNA.
87	NM_030806	All miRNA predictions	2.69	Genome browser	C1orf21	Homo sapiens chromosome 1 open reading frame 21 (C1orf21), mRNA.
88	NM_003400	All miRNA predictions	2.67	Genome browser	XPO1	Homo sapiens exportin 1 (CRM1 homolog, yeast) (XPO1), mRNA.
89	NM_006801	All miRNA predictions	2.64	Genome browser	KEDELR1	Homo sapiens KDEL (Lys-Asp-Glu-Leu) endoplasmic reticulum protein retention receptor 1 (KDELR1), mRNA.
90	NM_052925	All miRNA predictions	2.63	Genome browser	LENG8	Homo sapiens leukocyte receptor cluster (LRC) member 8 (LENG8), mRNA.
91	NM_006925	All miRNA predictions	2.63	Genome browser	SFRS5	Homo sapiens splicing factor, arginine/serine-rich 5 (SFRS5), mRNA.
92	NM_003110	All miRNA predictions	2.62	Genome browser	SP2	Homo sapiens Sp2 transcription factor (SP2), mRNA.
93	NM_153035	All miRNA predictions	2.58	Genome browser	FLJ32112	Homo sapiens hypothetical protein FLJ32112 (FLJ32112), mRNA.
94	NM_006717	All miRNA predictions	2.56	Genome browser	SPIN	Homo sapiens spindlin (SPIN), mRNA.
95	NM_015438	All miRNA predictions	2.54	Genome browser	HOM-TES-103	Homo sapiens HOM-TES-103 tumor antigen-like (HOM-TES-103), transcript variant 1, mRNA.
96	NM_024631	All miRNA predictions	2.54	Genome browser	FLJ23342	Homo sapiens hypothetical protein FLJ23342 (FLJ23342), mRNA.
97	NM_004442	All miRNA predictions	2.54	Genome browser	EPHB2	Homo sapiens EPH receptor B2 (EPHB2), transcript variant 2, mRNA.
98	NM_170706	All miRNA predictions	2.53	Genome browser	NMNAT2	Homo sapiens nicotinamide nucleotide adenylyltransferase 2 (NMNAT2), transcript variant 2, mRNA.
99	NM_018728	All miRNA predictions	2.52	Genome browser	MYO5C	Homo sapiens myosin VC (MYO5C), mRNA.
100	NM_020309	All miRNA predictions	2.50	Genome browser	SLC17A7	Homo sapiens solute carrier family 17 (sodium-dependent inorganic phosphate cotransporter), member 7 (SLC17A7), mRNA.
101	NM_138417	All miRNA predictions	2.48	Genome browser	MGC20419	Homo sapiens hypothetical protein BC012173 (MGC20419), mRNA.
102	NM_017510	All miRNA predictions	2.45	Genome browser	HSGP25L2G	Homo sapiens gp25L2 protein (HSGP25L2G), mRNA.
103	NM_017789	All miRNA predictions	2.43	Genome browser	SEMA4C	Homo sapiens sema domain, immunoglobulin domain (Ig), transmembrane domain (TM) and short cytoplasmic domain, (semaphorin) 4C (SEMA4C), mRNA.
104	NM_002147	All miRNA predictions	2.42	Genome browser	HOXB5	Homo sapiens homeo box B5 (HOXB5), mRNA.
105	NM_005494	All miRNA predictions	2.41	Genome browser	DNAJB6	Homo sapiens DnaJ (Hsp40) homolog, subfamily B, member 6 (DNAJB6), transcript variant 2, mRNA.
106	NM_021140	All miRNA predictions	2.40	Genome browser	UTX	Homo sapiens ubiquitously transcribed tetratricopeptide repeat, X chromosome (UTX), mRNA.
107	NM_006711	All miRNA predictions	2.40	Genome browser	RNPS1	Homo sapiens RNA binding protein S1, serine-rich domain (RNPS1), transcript variant 1, mRNA.
108	NM_014405	All miRNA predictions	2.39	Genome browser	CACNG4	Homo sapiens calcium channel, voltage-dependent, gamma subunit 4 (CACNG4), mRNA.
109	NM_021643	All miRNA predictions	2.37	Genome browser	TRIB2	Homo sapiens tribbles homolog 2 (Drosophila) (TRIB2), mRNA.
110	NM_006329	All miRNA predictions	2.34	Genome browser	FBLN5	Homo sapiens fibulin 5 (FBLN5), mRNA.
111	NM_181827	All miRNA predictions	2.33	Genome browser	NF2	Homo sapiens neurofibromin 2 (bilateral acoustic neuroma) (NF2), transcript variant 4, mRNA.
112	NM_133333	All miRNA predictions	2.32	Genome browser	WHSC1	Homo sapiens Wolf-Hirschhorn syndrome candidate 1 (WHSC1), transcript variant 6, mRNA.
113	NM_005667	All miRNA predictions	2.32	Genome browser	RNF103	Homo sapiens ring finger protein 103 (RNF103), mRNA.
114	NM_199324	All miRNA predictions	2.28	Genome browser	HSHIN1	Homo sapiens HIV-1 induced protein HIN-1 (HSHIN1), transcript variant 1, mRNA.
115	NM_002860	All miRNA predictions	2.27	Genome browser	ALDH18A1	Homo sapiens aldehyde dehydrogenase 18 family, member A1 (ALDH18A1), mRNA.
116	NM_181826	All miRNA predictions	2.26	Genome browser	NF2	Homo sapiens neurofibromin 2 (bilateral acoustic neuroma) (NF2), transcript variant 3, mRNA.
117	NM_032440	All miRNA predictions	2.25	Genome browser	MLR2	Homo sapiens ligand-dependent corepressor (MLR2), mRNA.
118	NM_133332	All miRNA predictions	2.25	Genome browser	WHSC1	Homo sapiens Wolf-Hirschhorn syndrome candidate 1 (WHSC1), transcript variant 5, mRNA.
119	NM_014919	All miRNA predictions	2.24	Genome browser	WHSC1	Homo sapiens Wolf-Hirschhorn syndrome candidate 1 (WHSC1), transcript variant 4, mRNA.
120	NM_138288	All miRNA predictions	2.23	Genome browser	C14orf147	Homo sapiens chromosome 14 open reading frame 147 (C14orf147), mRNA.
121	NM_002884	All miRNA predictions	2.23	Genome browser	RAP1A	Homo sapiens RAP1A, member of RAS oncogene family (RAP1A), mRNA.
122	NM_004393	All miRNA predictions	2.23	Genome browser	DAG1	Homo sapiens dystroglycan 1 (dystrophin-associated glycoprotein 1) (DAG1), mRNA.
123	NM_021914	All miRNA predictions	2.23	Genome browser	CFL2	Homo sapiens cofilin 2 (muscle) (CFL2), transcript variant 1, mRNA.
124	NM_015578	All miRNA predictions	2.19	Genome browser	C19orf13	Homo sapiens chromosome 19 open reading frame 13 (C19orf13), mRNA.
125	NM_139283	All miRNA predictions	2.18	Genome browser	TA-PP2C	Homo sapiens T-cell activation protein phosphatase 2C (TA-PP2C), mRNA.
126	NM_005375	All miRNA predictions	2.15	Genome browser	MYB	Homo sapiens v-myb myeloblastosis viral oncogene homolog (avian) (MYB), mRNA.
127	NM_207299	All miRNA predictions	2.14	Genome browser	PRG-3	Homo sapiens plasticity related gene 3 (PRG-3), transcript variant 1, mRNA.
128	NM_012421	All miRNA predictions	2.12	Genome browser	RLF	Homo sapiens rearranged L-myc fusion sequence (RLF), mRNA.
129	NM_012482	All miRNA predictions	2.12	Genome browser	ZNF281	Homo sapiens zinc finger protein 281 (ZNF281), mRNA.
130	NM_152753	All miRNA predictions	2.12	Genome browser	SCUBE3	Homo sapiens signal peptide, CUB domain, EGF-like 3 (SCUBE3), mRNA.
131	NM_031275	All miRNA predictions	2.10	Genome browser	TEX12	Homo sapiens testis expressed sequence 12 (TEX12), mRNA.
132	NM_182682	All miRNA predictions	2.08	Genome browser	UBE2G1	Homo sapiens ubiquitin-conjugating enzyme E2G 1 (UBC7 homolog, C. elegans) (UBE2G1), transcript variant 2, mRNA.
133	NM_001002914	All miRNA predictions	2.08	Genome browser	KCTD11	Homo sapiens potassium channel tetramerisation domain containing 11 (KCTD11), mRNA.
134	NM_000139	All miRNA predictions	2.08	Genome browser	MS4A2	Homo sapiens membrane-spanning 4-domains, subfamily A, member 2 (Fc fragment of IgE, high affinity I, receptor for; beta polypeptide) (MS4A2), mRNA.
135	NM_007125	All miRNA predictions	2.07	Genome browser	UTY	Homo sapiens ubiquitously transcribed tetratricopeptide repeat gene, Y-linked (UTY), transcript variant 3, mRNA.
136	NM_021814	All miRNA predictions	2.05	Genome browser	ELOVL5	Homo sapiens ELOVL family member 5, elongation of long chain fatty acids (FEN1/Elo2, SUR4/Elo3-like, yeast) (ELOVL5), mRNA.
137	NM_007129	All miRNA predictions	2.04	Genome browser	ZIC2	Homo sapiens Zic family member 2 (odd-paired homolog, Drosophila) (ZIC2), mRNA.
138	NM_015236	All miRNA predictions	2.02	Genome browser	LPHN3	Homo sapiens latrophilin 3 (LPHN3), mRNA.

## Sheet: miR-373-5p MBD
Target Detail	Target Rank	Target Score	Gene Symbol	Gene Description
Details	1	100	DCUN1D5	DCN1, defective in cullin neddylation 1, domain containing 5 (S. cerevisiae)
Details	2	100	RLIM	ring finger protein, LIM domain interacting
Details	3	99	PGR	progesterone receptor
Details	4	99	TMEM33	transmembrane protein 33
Details	5	99	CYP20A1	cytochrome P450, family 20, subfamily A, polypeptide 1
Details	6	99	SPATA5	spermatogenesis associated 5
Details	7	98	ZC3H6	zinc finger CCCH-type containing 6
Details	8	98	PPM1A	protein phosphatase, Mg2+/Mn2+ dependent, 1A
Details	9	98	FAM20B	family with sequence similarity 20, member B
Details	10	98	ARFIP1	ADP-ribosylation factor interacting protein 1
Details	11	98	AAK1	AP2 associated kinase 1
Details	12	98	KPNA4	karyopherin alpha 4 (importin alpha 3)
Details	13	98	ENAH	enabled homolog (Drosophila)
Details	14	97	KPNA3	karyopherin alpha 3 (importin alpha 4)
Details	15	97	DCP2	DCP2 decapping enzyme homolog (S. cerevisiae)
Details	16	97	CNOT6L	CCR4-NOT transcription complex, subunit 6-like
Details	17	97	RAB11A	RAB11A, member RAS oncogene family
Details	18	96	SH3TC2	SH3 domain and tetratricopeptide repeats 2
Details	19	96	RRP15	ribosomal RNA processing 15 homolog (S. cerevisiae)
Details	20	96	TMEM170B	transmembrane protein 170B
Details	21	96	AKR1D1	aldo-keto reductase family 1, member D1 (delta 4-3-ketosteroid-5-beta-reductase)
Details	22	96	LCOR	ligand dependent nuclear receptor corepressor
Details	23	96	GDAP2	ganglioside induced differentiation associated protein 2
Details	24	96	PHTF2	putative homeodomain transcription factor 2
Details	25	96	UBE2V2	ubiquitin-conjugating enzyme E2 variant 2
Details	26	95	PHLDA1	pleckstrin homology-like domain, family A, member 1
Details	27	95	PURB	purine-rich element binding protein B
Details	28	95	DENND1B	DENN/MADD domain containing 1B
Details	29	95	UBN2	ubinuclein 2
Details	30	95	MDM4	Mdm4 p53 binding protein homolog (mouse)
Details	31	94	DCUN1D1	DCN1, defective in cullin neddylation 1, domain containing 1 (S. cerevisiae)
Details	32	94	ZNF805	zinc finger protein 805
Details	33	94	ZNF793	zinc finger protein 793
Details	34	94	EMP2	epithelial membrane protein 2
Details	35	94	FUT9	fucosyltransferase 9 (alpha (1,3) fucosyltransferase)
Details	36	94	CREB1	cAMP responsive element binding protein 1
Details	37	94	SYNPO2	synaptopodin 2
Details	38	93	ZFP14	zinc finger protein 14 homolog (mouse)
Details	39	93	IMPAD1	inositol monophosphatase domain containing 1
Details	40	93	GPN3	GPN-loop GTPase 3
Details	41	93	SYT4	synaptotagmin IV
Details	42	93	SLC16A7	solute carrier family 16, member 7 (monocarboxylic acid transporter 2)
Details	43	93	TOR1AIP2	torsin A interacting protein 2
Details	44	92	VGLL3	vestigial like 3 (Drosophila)
Details	45	92	SGCD	sarcoglycan, delta (35kDa dystrophin-associated glycoprotein)
Details	46	92	HOOK3	hook homolog 3 (Drosophila)
Details	47	92	SCN9A	sodium channel, voltage-gated, type IX, alpha subunit
Details	48	92	BVES	blood vessel epicardial substance
Details	49	92	ST6GAL2	ST6 beta-galactosamide alpha-2,6-sialyltranferase 2
Details	50	92	SLC35E2	solute carrier family 35, member E2
Details	51	92	BRD2	bromodomain containing 2
Details	52	92	ATF1	activating transcription factor 1
Details	53	92	UHMK1	U2AF homology motif (UHM) kinase 1
Details	54	91	WDR5B	WD repeat domain 5B
Details	55	91	XPNPEP3	X-prolyl aminopeptidase (aminopeptidase P) 3, putative
Details	56	91	EIF2S3	eukaryotic translation initiation factor 2, subunit 3 gamma, 52kDa
Details	57	91	CLDN12	claudin 12
Details	58	91	ABHD2	abhydrolase domain containing 2
Details	59	91	UNC80	unc-80 homolog (C. elegans)
Details	60	91	ZC3H13	zinc finger CCCH-type containing 13
Details	61	91	TRIM13	tripartite motif containing 13
Details	62	90	ADAMTS18	ADAM metallopeptidase with thrombospondin type 1 motif, 18
Details	63	90	C4orf40	chromosome 4 open reading frame 40
Details	64	90	ZNF816-ZNF321P	ZNF816-ZNF321P readthrough
Details	65	90	KIAA1456	KIAA1456
Details	66	90	HAUS3	HAUS augmin-like complex, subunit 3
Details	67	90	TMEM41B	transmembrane protein 41B
Details	68	90	GNL3L	guanine nucleotide binding protein-like 3 (nucleolar)-like
Details	69	90	NETO1	neuropilin (NRP) and tolloid (TLL)-like 1
Details	70	90	TAF8	TAF8 RNA polymerase II, TATA box binding protein (TBP)-associated factor, 43kDa
Details	71	90	SCAF11	SR-related CTD-associated factor 11
Details	72	89	FEZ1	fasciculation and elongation protein zeta 1 (zygin I)
Details	73	89	TRA2B	transformer 2 beta homolog (Drosophila)
Details	74	89	ATP1B4	ATPase, Na+/K+ transporting, beta 4 polypeptide
Details	75	89	ARHGAP35	Rho GTPase activating protein 35
Details	76	89	SURF4	surfeit 4
Details	77	89	PI15	peptidase inhibitor 15
Details	78	89	PDE12	phosphodiesterase 12
Details	79	89	ARF4	ADP-ribosylation factor 4
Details	80	89	ALS2	amyotrophic lateral sclerosis 2 (juvenile)
Details	81	89	TBL1XR1	transducin (beta)-like 1 X-linked receptor 1
Details	82	89	TMED5	transmembrane emp24 protein transport domain containing 5
Details	83	89	ZNF578	zinc finger protein 578
Details	84	89	YTHDF3	YTH domain family, member 3
Details	85	89	SERTAD2	SERTA domain containing 2
Details	86	89	JAK2	Janus kinase 2
Details	87	88	MTRR	5-methyltetrahydrofolate-homocysteine methyltransferase reductase
Details	88	88	PI4K2B	phosphatidylinositol 4-kinase type 2 beta
Details	89	88	ZNF652	zinc finger protein 652
Details	90	88	SEC22C	SEC22 vesicle trafficking protein homolog C (S. cerevisiae)
Details	91	88	MRPL19	mitochondrial ribosomal protein L19
Details	92	88	LAMP2	lysosomal-associated membrane protein 2
Details	93	88	ELK4	ELK4, ETS-domain protein (SRF accessory protein 1)
Details	94	88	SPATS2L	spermatogenesis associated, serine-rich 2-like
Details	95	88	REEP3	receptor accessory protein 3
Details	96	88	SERPINB8	serpin peptidase inhibitor, clade B (ovalbumin), member 8
Details	97	88	TOPORS	topoisomerase I binding, arginine/serine-rich, E3 ubiquitin protein ligase
Details	98	88	ATXN7	ataxin 7
Details	99	88	TRAPPC2	trafficking protein particle complex 2
Details	100	88	KCTD12	potassium channel tetramerisation domain containing 12
Details	101	87	PPP4C	protein phosphatase 4, catalytic subunit
Details	102	87	ZNF490	zinc finger protein 490
Details	103	87	FAM19A1	family with sequence similarity 19 (chemokine (C-C motif)-like), member A1
Details	104	87	FBXO28	F-box protein 28
Details	105	87	NFYB	nuclear transcription factor Y, beta
Details	106	87	BAZ1A	bromodomain adjacent to zinc finger domain, 1A
Details	107	87	C2orf69	chromosome 2 open reading frame 69
Details	108	87	TRIB1	tribbles homolog 1 (Drosophila)
Details	109	87	ENC1	ectodermal-neural cortex 1 (with BTB-like domain)
Details	110	87	MLEC	malectin
Details	111	87	USP33	ubiquitin specific peptidase 33
Details	112	87	EXOC1	exocyst complex component 1
Details	113	87	ACVR1C	activin A receptor, type IC
Details	114	87	S1PR2	sphingosine-1-phosphate receptor 2
Details	115	87	GOLGA3	golgin A3
Details	116	86	METTL8	methyltransferase like 8
Details	117	86	ZBTB2	zinc finger and BTB domain containing 2
Details	118	86	GCNT1	glucosaminyl (N-acetyl) transferase 1, core 2
Details	119	86	ZCCHC24	zinc finger, CCHC domain containing 24
Details	120	86	ARCN1	archain 1
Details	121	86	TMTC1	transmembrane and tetratricopeptide repeat containing 1
Details	122	86	SAR1B	SAR1 homolog B (S. cerevisiae)
Details	123	86	RBBP4	retinoblastoma binding protein 4
Details	124	86	CBX5	chromobox homolog 5
Details	125	86	ZNF850	zinc finger protein 850
Details	126	85	MYLK3	myosin light chain kinase 3
Details	127	85	NAIF1	nuclear apoptosis inducing factor 1
Details	128	85	DHRSX	dehydrogenase/reductase (SDR family) X-linked
Details	129	85	CELF2	CUGBP, Elav-like family member 2
Details	130	85	HAUS5	HAUS augmin-like complex, subunit 5
Details	131	85	MED1	mediator complex subunit 1
Details	132	85	PTER	phosphotriesterase related
Details	133	85	SNX13	sorting nexin 13
Details	134	85	NOM1	nucleolar protein with MIF4G domain 1
Details	135	85	PTX3	pentraxin 3, long
Details	136	85	KHDRBS2	KH domain containing, RNA binding, signal transduction associated 2
Details	137	85	USP9X	ubiquitin specific peptidase 9, X-linked
Details	138	85	ZBTB3	zinc finger and BTB domain containing 3
Details	139	85	PTPN14	protein tyrosine phosphatase, non-receptor type 14
Details	140	84	GCOM1	GRINL1A complex locus 1
Details	141	84	NFIX	nuclear factor I/X (CCAAT-binding transcription factor)
Details	142	84	PTAR1	protein prenyltransferase alpha subunit repeat containing 1
Details	143	84	MTHFD2L	methylenetetrahydrofolate dehydrogenase (NADP+ dependent) 2-like
Details	144	84	EIF4EBP2	eukaryotic translation initiation factor 4E binding protein 2
Details	145	84	POLR2M	polymerase (RNA) II (DNA directed) polypeptide M
Details	146	84	ELF1	E74-like factor 1 (ets domain transcription factor)
Details	147	84	TPMT	thiopurine S-methyltransferase
Details	148	84	SGPL1	sphingosine-1-phosphate lyase 1
Details	149	84	ST3GAL5	ST3 beta-galactoside alpha-2,3-sialyltransferase 5
Details	150	84	GPANK1	G patch domain and ankyrin repeats 1
Details	151	84	TULP4	tubby like protein 4
Details	152	84	ALDH18A1	aldehyde dehydrogenase 18 family, member A1
Details	153	84	TNRC6A	trinucleotide repeat containing 6A
Details	154	84	DBT	dihydrolipoamide branched chain transacylase E2
Details	155	83	FOXK1	forkhead box K1
Details	156	83	PDE1A	phosphodiesterase 1A, calmodulin-dependent
Details	157	83	INPP5B	inositol polyphosphate-5-phosphatase, 75kDa
Details	158	83	PTGFR	prostaglandin F receptor (FP)
Details	159	83	RGS21	regulator of G-protein signaling 21
Details	160	83	SNX30	sorting nexin family member 30
Details	161	83	VIP	vasoactive intestinal peptide
Details	162	83	SNTB2	syntrophin, beta 2 (dystrophin-associated protein A1, 59kDa, basic component 2)
Details	163	83	BRIP1	BRCA1 interacting protein C-terminal helicase 1
Details	164	83	TRHDE	thyrotropin-releasing hormone degrading enzyme
Details	165	83	MEFV	Mediterranean fever
Details	166	83	GLB1L3	galactosidase, beta 1-like 3
Details	167	83	SLC2A10	solute carrier family 2 (facilitated glucose transporter), member 10
Details	168	83	ZNF33A	zinc finger protein 33A
Details	169	83	INADL	InaD-like (Drosophila)
Details	170	83	VHL	von Hippel-Lindau tumor suppressor
Details	171	83	ODZ4	odz, odd Oz/ten-m homolog 4 (Drosophila)
Details	172	83	NR5A2	nuclear receptor subfamily 5, group A, member 2
Details	173	83	MIPOL1	mirror-image polydactyly 1
Details	174	82	ACOX1	acyl-CoA oxidase 1, palmitoyl
Details	175	82	HPSE	heparanase
Details	176	82	TMTC3	transmembrane and tetratricopeptide repeat containing 3
Details	177	82	SBNO1	strawberry notch homolog 1 (Drosophila)
Details	178	82	MYO3B	myosin IIIB
Details	179	82	TMEM57	transmembrane protein 57
Details	180	81	ZFC3H1	zinc finger, C3H1-type containing
Details	181	81	ANKRD33B	ankyrin repeat domain 33B
Details	182	81	SCD	stearoyl-CoA desaturase (delta-9-desaturase)
Details	183	81	MYCT1	myc target 1
Details	184	81	DUSP19	dual specificity phosphatase 19
Details	185	81	DBR1	debranching enzyme homolog 1 (S. cerevisiae)
Details	186	81	COX15	COX15 homolog, cytochrome c oxidase assembly protein (yeast)
Details	187	81	THUMPD2	THUMP domain containing 2
Details	188	81	QKI	QKI, KH domain containing, RNA binding
Details	189	81	SGTB	small glutamine-rich tetratricopeptide repeat (TPR)-containing, beta
Details	190	81	HDAC2	histone deacetylase 2
Details	191	81	CA5B	carbonic anhydrase VB, mitochondrial
Details	192	81	YAF2	YY1 associated factor 2
Details	193	81	TMEM47	transmembrane protein 47
Details	194	81	RPE	ribulose-5-phosphate-3-epimerase
Details	195	81	APOBEC3F	apolipoprotein B mRNA editing enzyme, catalytic polypeptide-like 3F
Details	196	81	RLF	rearranged L-myc fusion
Details	197	81	SCAI	suppressor of cancer cell invasion
Details	198	81	LAMA1	laminin, alpha 1
Details	199	81	IRF4	interferon regulatory factor 4
Details	200	81	EPHA3	EPH receptor A3
Details	201	81	ABI2	abl-interactor 2
Details	202	80	C5AR1	complement component 5a receptor 1
Details	203	80	OLR1	oxidized low density lipoprotein (lectin-like) receptor 1
Details	204	80	AFTPH	aftiphilin
Details	205	80	SLC46A1	solute carrier family 46 (folate transporter), member 1
Details	206	80	PRELID2	PRELI domain containing 2
Details	207	80	GPAM	glycerol-3-phosphate acyltransferase, mitochondrial
Details	208	80	MIB1	mindbomb homolog 1 (Drosophila)
Details	209	80	ALKBH5	alkB, alkylation repair homolog 5 (E. coli)
Details	210	80	MBD4	methyl-CpG binding domain protein 4
Details	211	80	C2orf68	chromosome 2 open reading frame 68
Details	212	80	TPM3	tropomyosin 3
Details	213	80	ADAMTS2	ADAM metallopeptidase with thrombospondin type 1 motif, 2
Details	214	80	EIF4E	eukaryotic translation initiation factor 4E
Details	215	80	SNAPC3	small nuclear RNA activating complex, polypeptide 3, 50kDa
Details	216	80	RALGPS2	Ral GEF with PH domain and SH3 binding motif 2
Details	217	80	MYLK4	myosin light chain kinase family, member 4
Details	218	80	TRPM7	transient receptor potential cation channel, subfamily M, member 7
Details	219	80	PPP1R12B	protein phosphatase 1, regulatory subunit 12B
Details	220	80	ZNF641	zinc finger protein 641
Details	221	80	FZD3	frizzled family receptor 3
Details	222	79	ZNF587	zinc finger protein 587
Details	223	79	LEPROTL1	leptin receptor overlapping transcript-like 1
Details	224	79	PTPRJ	protein tyrosine phosphatase, receptor type, J
Details	225	79	KIAA1407	KIAA1407
Details	226	79	LRRN4CL	LRRN4 C-terminal like
Details	227	79	MTDH	metadherin
Details	228	79	SERF1B	small EDRK-rich factor 1B (centromeric)
Details	229	79	SLC30A10	solute carrier family 30, member 10
Details	230	79	FTSJD1	FtsJ methyltransferase domain containing 1
Details	231	79	ZNF709	zinc finger protein 709
Details	232	79	SPG20	spastic paraplegia 20 (Troyer syndrome)
Details	233	79	CACNA1E	calcium channel, voltage-dependent, R type, alpha 1E subunit
Details	234	79	SERF1A	small EDRK-rich factor 1A (telomeric)
Details	235	79	CAND1	cullin-associated and neddylation-dissociated 1
Details	236	79	GCA	grancalcin, EF-hand calcium binding protein
Details	237	79	ZNF785	zinc finger protein 785
Details	238	79	VPS26A	vacuolar protein sorting 26 homolog A (S. pombe)
Details	239	79	GPI	glucose-6-phosphate isomerase
Details	240	79	TGS1	trimethylguanosine synthase 1
Details	241	79	SGK494	uncharacterized serine/threonine-protein kinase SgK494
Details	242	79	BRP44	brain protein 44
Details	243	79	ZNF814	zinc finger protein 814
Details	244	78	ME2	malic enzyme 2, NAD(+)-dependent, mitochondrial
Details	245	78	LRRC8C	leucine rich repeat containing 8 family, member C
Details	246	78	MLL3	myeloid/lymphoid or mixed-lineage leukemia 3
Details	247	78	PM20D2	peptidase M20 domain containing 2
Details	248	78	ITGAX	integrin, alpha X (complement component 3 receptor 4 subunit)
Details	249	78	HRH4	histamine receptor H4
Details	250	78	N4BP2	NEDD4 binding protein 2
Details	251	78	SS18	synovial sarcoma translocation, chromosome 18
Details	252	78	SLC25A32	solute carrier family 25, member 32
Details	253	78	VMA21	VMA21 vacuolar H+-ATPase homolog (S. cerevisiae)
Details	254	78	KL	klotho
Details	255	78	ODZ3	odz, odd Oz/ten-m homolog 3 (Drosophila)
Details	256	78	FNBP1L	formin binding protein 1-like
Details	257	78	GALNT12	UDP-N-acetyl-alpha-D-galactosamine:polypeptide N-acetylgalactosaminyltransferase 12 (GalNAc-T12)
Details	258	78	SLC36A2	solute carrier family 36 (proton/amino acid symporter), member 2
Details	259	78	DSCR6	Down syndrome critical region gene 6
Details	260	78	KLF9	Kruppel-like factor 9
Details	261	78	SPAST	spastin
Details	262	78	ARID4A	AT rich interactive domain 4A (RBP1-like)
Details	263	78	LARP4	La ribonucleoprotein domain family, member 4
Details	264	77	C4orf3	chromosome 4 open reading frame 3
Details	265	77	PAFAH1B1	platelet-activating factor acetylhydrolase 1b, regulatory subunit 1 (45kDa)
Details	266	77	CISD2	CDGSH iron sulfur domain 2
Details	267	77	WNK3	WNK lysine deficient protein kinase 3
Details	268	77	SLC1A2	solute carrier family 1 (glial high affinity glutamate transporter), member 2
Details	269	77	CLEC7A	C-type lectin domain family 7, member A
Details	270	77	TAF9B	TAF9B RNA polymerase II, TATA box binding protein (TBP)-associated factor, 31kDa
Details	271	77	ZFAND3	zinc finger, AN1-type domain 3
Details	272	77	CCNJ	cyclin J
Details	273	77	RC3H1	ring finger and CCCH-type domains 1
Details	274	77	ZNF22	zinc finger protein 22 (KOX 15)
Details	275	77	L2HGDH	L-2-hydroxyglutarate dehydrogenase
Details	276	77	SERPINB9	serpin peptidase inhibitor, clade B (ovalbumin), member 9
Details	277	77	VPS13C	vacuolar protein sorting 13 homolog C (S. cerevisiae)
Details	278	77	SHOC2	soc-2 suppressor of clear homolog (C. elegans)
Details	279	77	MRPS16	mitochondrial ribosomal protein S16
Details	280	77	ZNF280B	zinc finger protein 280B
Details	281	77	KCMF1	potassium channel modulatory factor 1
Details	282	77	FGF12	fibroblast growth factor 12
Details	283	77	ZNF543	zinc finger protein 543
Details	284	77	HAS3	hyaluronan synthase 3
Details	285	76	SRSF6	serine/arginine-rich splicing factor 6
Details	286	76	AEBP2	AE binding protein 2
Details	287	76	CSGALNACT2	chondroitin sulfate N-acetylgalactosaminyltransferase 2
Details	288	76	PDE4D	phosphodiesterase 4D, cAMP-specific
Details	289	76	COX16	COX16 cytochrome c oxidase assembly homolog (S. cerevisiae)
Details	290	76	FAT3	FAT tumor suppressor homolog 3 (Drosophila)
Details	291	76	EI24	etoposide induced 2.4 mRNA
Details	292	76	GNG12	guanine nucleotide binding protein (G protein), gamma 12
Details	293	76	TRIM36	tripartite motif containing 36
Details	294	76	GNB4	guanine nucleotide binding protein (G protein), beta polypeptide 4
Details	295	76	LYRM7	Lyrm7 homolog (mouse)
Details	296	76	SYNJ2BP-COX16	SYNJ2BP-COX16 readthrough
Details	297	76	ADPRH	ADP-ribosylarginine hydrolase
Details	298	76	PELI1	pellino homolog 1 (Drosophila)
Details	299	76	PRR7	proline rich 7 (synaptic)
Details	300	76	SLC13A1	solute carrier family 13 (sodium/sulfate symporters), member 1
Details	301	76	ADCY9	adenylate cyclase 9
Details	302	76	MRPS27	mitochondrial ribosomal protein S27
Details	303	76	PAPOLG	poly(A) polymerase gamma
Details	304	76	JAK3	Janus kinase 3
Details	305	76	GRM3	glutamate receptor, metabotropic 3
Details	306	76	EN2	engrailed homeobox 2
Details	307	76	PERP	PERP, TP53 apoptosis effector
Details	308	76	LBH	limb bud and heart development homolog (mouse)
Details	309	76	MDM2	Mdm2 p53 binding protein homolog (mouse)
Details	310	76	ZC3HAV1	zinc finger CCCH-type, antiviral 1
Details	311	76	MUM1L1	melanoma associated antigen (mutated) 1-like 1
Details	312	76	PAPD5	PAP associated domain containing 5
Details	313	75	GABRG1	gamma-aminobutyric acid (GABA) A receptor, gamma 1
Details	314	75	FOXP2	forkhead box P2
Details	315	75	EFCAB1	EF-hand calcium binding domain 1
Details	316	75	PAPLN	papilin, proteoglycan-like sulfated glycoprotein
Details	317	75	LRTOMT	leucine rich transmembrane and 0-methyltransferase domain containing
Details	318	75	PUS10	pseudouridylate synthase 10
Details	319	75	FAR1	fatty acyl CoA reductase 1
Details	320	75	ZNF701	zinc finger protein 701
Details	321	75	ATP6V0A2	ATPase, H+ transporting, lysosomal V0 subunit a2
Details	322	75	ZNF706	zinc finger protein 706
Details	323	75	CLIC4	chloride intracellular channel 4
Details	324	75	SLC24A4	solute carrier family 24 (sodium/potassium/calcium exchanger), member 4
Details	325	75	C1orf96	chromosome 1 open reading frame 96
Details	326	75	NUDT19	nudix (nucleoside diphosphate linked moiety X)-type motif 19
Details	327	75	SATB2	SATB homeobox 2
Details	328	75	FAM190B	family with sequence similarity 190, member B
Details	329	75	NOL9	nucleolar protein 9
Details	330	75	CCDC122	coiled-coil domain containing 122
Details	331	75	CDK6	cyclin-dependent kinase 6
Details	332	75	KATNAL2	katanin p60 subunit A-like 2
Details	333	75	XPC	xeroderma pigmentosum, complementation group C
Details	334	75	REEP5	receptor accessory protein 5
Details	335	75	CLCN4	chloride channel 4
Details	336	74	TGOLN2	trans-golgi network protein 2
Details	337	74	ATP13A3	ATPase type 13A3
Details	338	74	TMEFF1	transmembrane protein with EGF-like and two follistatin-like domains 1
Details	339	74	ZNF365	zinc finger protein 365
Details	340	74	RBM8A	RNA binding motif protein 8A
Details	341	74	KRR1	KRR1, small subunit (SSU) processome component, homolog (yeast)
Details	342	74	RTCD1	RNA terminal phosphate cyclase domain 1
Details	343	74	PRKCA	protein kinase C, alpha
Details	344	74	TXNDC9	thioredoxin domain containing 9
Details	345	74	CAPZA2	capping protein (actin filament) muscle Z-line, alpha 2
Details	346	74	CBL	Cas-Br-M (murine) ecotropic retroviral transforming sequence
Details	347	74	MFSD8	major facilitator superfamily domain containing 8
Details	348	74	LMX1A	LIM homeobox transcription factor 1, alpha
Details	349	74	WDR76	WD repeat domain 76
Details	350	74	PRPF40A	PRP40 pre-mRNA processing factor 40 homolog A (S. cerevisiae)
Details	351	74	AADAT	aminoadipate aminotransferase
Details	352	74	IGFBP3	insulin-like growth factor binding protein 3
Details	353	74	CPSF2	cleavage and polyadenylation specific factor 2, 100kDa
Details	354	74	HIF1A	hypoxia inducible factor 1, alpha subunit (basic helix-loop-helix transcription factor)
Details	355	74	SPICE1	spindle and centriole associated protein 1
Details	356	74	KIF3A	kinesin family member 3A
Details	357	74	CLCC1	chloride channel CLIC-like 1
Details	358	74	EEA1	early endosome antigen 1
Details	359	74	KIF16B	kinesin family member 16B
Details	360	74	IRF9	interferon regulatory factor 9
Details	361	74	HIATL1	hippocampus abundant transcript-like 1
Details	362	74	VCPIP1	valosin containing protein (p97)/p47 complex interacting protein 1
Details	363	74	PPP1CB	protein phosphatase 1, catalytic subunit, beta isozyme
Details	364	74	FBXL17	F-box and leucine-rich repeat protein 17
Details	365	74	LSAMP	limbic system-associated membrane protein
Details	366	74	HRASLS5	HRAS-like suppressor family, member 5
Details	367	73	NSL1	NSL1, MIND kinetochore complex component, homolog (S. cerevisiae)
Details	368	73	CDK19	cyclin-dependent kinase 19
Details	369	73	C10orf46	chromosome 10 open reading frame 46
Details	370	73	KLHL13	kelch-like 13 (Drosophila)
Details	371	73	KIF13A	kinesin family member 13A
Details	372	73	GKN2	gastrokine 2
Details	373	73	TRIM33	tripartite motif containing 33
Details	374	73	PRTG	protogenin
Details	375	73	MRFAP1	Morf4 family associated protein 1
Details	376	73	ABL2	v-abl Abelson murine leukemia viral oncogene homolog 2
Details	377	73	PACSIN2	protein kinase C and casein kinase substrate in neurons 2
Details	378	73	GPR65	G protein-coupled receptor 65
Details	379	73	C1orf55	chromosome 1 open reading frame 55
Details	380	73	GPR180	G protein-coupled receptor 180
Details	381	73	SPAG1	sperm associated antigen 1
Details	382	73	KRIT1	KRIT1, ankyrin repeat containing
Details	383	73	ENPP1	ectonucleotide pyrophosphatase/phosphodiesterase 1
Details	384	73	CLMN	calmin (calponin-like, transmembrane)
Details	385	73	IL6ST	interleukin 6 signal transducer (gp130, oncostatin M receptor)
Details	386	73	MYO5C	myosin VC
Details	387	73	ALG9	asparagine-linked glycosylation 9, alpha-1,2-mannosyltransferase homolog (S. cerevisiae)
Details	388	73	TTC14	tetratricopeptide repeat domain 14
Details	389	73	HIAT1	hippocampus abundant transcript 1
Details	390	73	IBA57	IBA57, iron-sulfur cluster assembly homolog (S. cerevisiae)
Details	391	73	LOC100506255	uncharacterized LOC100506255
Details	392	73	CHSY1	chondroitin sulfate synthase 1
Details	393	73	PLA2G12A	phospholipase A2, group XIIA
Details	394	73	SEMA3D	sema domain, immunoglobulin domain (Ig), short basic domain, secreted, (semaphorin) 3D
Details	395	72	ERC2	ELKS/RAB6-interacting/CAST family member 2
Details	396	72	IRGQ	immunity-related GTPase family, Q
Details	397	72	PSIP1	PC4 and SFRS1 interacting protein 1
Details	398	72	ZDHHC2	zinc finger, DHHC-type containing 2
Details	399	72	SLC30A5	solute carrier family 30 (zinc transporter), member 5
Details	400	72	C20orf177	chromosome 20 open reading frame 177
Details	401	72	CXorf56	chromosome X open reading frame 56
Details	402	72	CD3EAP	CD3e molecule, epsilon associated protein
Details	403	72	MCTS1	malignant T cell amplified sequence 1
Details	404	72	GRSF1	G-rich RNA sequence binding factor 1
Details	405	72	SPAG9	sperm associated antigen 9
Details	406	72	NDFIP1	Nedd4 family interacting protein 1
Details	407	72	ZNF530	zinc finger protein 530
Details	408	72	ENOSF1	enolase superfamily member 1
Details	409	72	TRIAP1	TP53 regulated inhibitor of apoptosis 1
Details	410	72	MRPS11	mitochondrial ribosomal protein S11
Details	411	72	2015-09-01	15 kDa selenoprotein
Details	412	72	ZNF626	zinc finger protein 626
Details	413	72	FUS	fused in sarcoma
Details	414	72	C11orf83	chromosome 11 open reading frame 83
Details	415	72	MPV17L	MPV17 mitochondrial membrane protein-like
Details	416	72	RHD	Rh blood group, D antigen
Details	417	72	HARS2	histidyl-tRNA synthetase 2, mitochondrial (putative)
Details	418	72	DCAF17	DDB1 and CUL4 associated factor 17
Details	419	71	FAM129A	family with sequence similarity 129, member A
Details	420	71	APBB2	amyloid beta (A4) precursor protein-binding, family B, member 2
Details	421	71	MAFB	v-maf musculoaponeurotic fibrosarcoma oncogene homolog B (avian)
Details	422	71	DLGAP2	discs, large (Drosophila) homolog-associated protein 2
Details	423	71	TAB3	TGF-beta activated kinase 1/MAP3K7 binding protein 3
Details	424	71	KIAA2018	KIAA2018
Details	425	71	MAB21L1	mab-21-like 1 (C. elegans)
Details	426	71	TMEM120B	transmembrane protein 120B
Details	427	71	CNTNAP3B	contactin associated protein-like 3B
Details	428	71	LILRA5	leukocyte immunoglobulin-like receptor, subfamily A (with TM domain), member 5
Details	429	71	PPP3CA	protein phosphatase 3, catalytic subunit, alpha isozyme
Details	430	71	SKA1	spindle and kinetochore associated complex subunit 1
Details	431	71	C6orf106	chromosome 6 open reading frame 106
Details	432	71	F13B	coagulation factor XIII, B polypeptide
Details	433	71	MDM1	Mdm1 nuclear protein homolog (mouse)
Details	434	71	IPMK	inositol polyphosphate multikinase
Details	435	71	ST6GALNAC3	ST6 (alpha-N-acetyl-neuraminyl-2,3-beta-galactosyl-1,3)-N-acetylgalactosaminide alpha-2,6-sialyltransferase 3
Details	436	71	C19orf69	chromosome 19 open reading frame 69
Details	437	71	MCM4	minichromosome maintenance complex component 4
Details	438	71	PSMG1	proteasome (prosome, macropain) assembly chaperone 1
Details	439	71	CCBP2	chemokine binding protein 2
Details	440	71	FAM175B	family with sequence similarity 175, member B
Details	441	71	NHLRC2	NHL repeat containing 2
Details	442	71	MTX3	metaxin 3
Details	443	71	BRWD1	bromodomain and WD repeat domain containing 1
Details	444	71	NT5DC3	5'-nucleotidase domain containing 3
Details	445	71	PCDH7	protocadherin 7
Details	446	71	GNG2	guanine nucleotide binding protein (G protein), gamma 2
Details	447	71	KDM1A	lysine (K)-specific demethylase 1A
Details	448	71	DNAL1	dynein, axonemal, light chain 1
Details	449	71	TMED10	transmembrane emp24-like trafficking protein 10 (yeast)
Details	450	71	FAM18A	family with sequence similarity 18, member A
Details	451	71	ANGPTL7	angiopoietin-like 7
Details	452	71	RAP1A	RAP1A, member of RAS oncogene family
Details	453	71	SAR1A	SAR1 homolog A (S. cerevisiae)

## Sheet: miR-492 MBD
Target Detail	Target Rank	Target Score	Gene Symbol	Gene Description
Details	1	85	CD47	CD47 molecule
Details	2	80	ELOVL6	ELOVL fatty acid elongase 6
Details	3	79	UBR3	ubiquitin protein ligase E3 component n-recognin 3 (putative)
Details	4	79	CD44	CD44 molecule (Indian blood group)
Details	5	75	KLC4	kinesin light chain 4
Details	6	74	KCNB1	potassium voltage-gated channel, Shab-related subfamily, member 1
Details	7	72	CHRNB2	cholinergic receptor, nicotinic, beta 2 (neuronal)
Details	8	71	RNF19A	ring finger protein 19A
Details	9	71	PPFIA4	protein tyrosine phosphatase, receptor type, f polypeptide (PTPRF), interacting protein (liprin), alpha 4
Details	10	71	SLC44A1	solute carrier family 44, member 1

## Sheet: miR-498 MBD
Target Detail	Target Rank	Target Score	Gene Symbol	Gene Description
Details	1	95	NAP1L3	nucleosome assembly protein 1-like 3
Details	2	95	JHDM1D	jumonji C domain containing histone demethylase 1 homolog D (S. cerevisiae)
Details	3	95	PDK3	pyruvate dehydrogenase kinase, isozyme 3
Details	4	95	CD93	CD93 molecule
Details	5	92	PPIP5K2	diphosphoinositol pentakisphosphate kinase 2
Details	6	91	CMPK1	cytidine monophosphate (UMP-CMP) kinase 1, cytosolic
Details	7	91	FERMT2	fermitin family member 2
Details	8	90	TMTC1	transmembrane and tetratricopeptide repeat containing 1
Details	9	90	POLR2M	polymerase (RNA) II (DNA directed) polypeptide M
Details	10	90	DCTN4	dynactin 4 (p62)
Details	11	89	KCNK10	potassium channel, subfamily K, member 10
Details	12	89	CCPG1	cell cycle progression 1
Details	13	89	ARRDC3	arrestin domain containing 3
Details	14	88	DHX35	DEAH (Asp-Glu-Ala-His) box polypeptide 35
Details	15	88	TIMM17A	translocase of inner mitochondrial membrane 17 homolog A (yeast)
Details	16	87	WWOX	WW domain containing oxidoreductase
Details	17	87	PALM2	paralemmin 2
Details	18	87	HOOK3	hook homolog 3 (Drosophila)
Details	19	86	C12orf76	chromosome 12 open reading frame 76
Details	20	86	MAB21L1	mab-21-like 1 (C. elegans)
Details	21	85	RTN3	reticulon 3
Details	22	85	C9orf5	chromosome 9 open reading frame 5
Details	23	85	SCIN	scinderin
Details	24	85	YPEL2	yippee-like 2 (Drosophila)
Details	25	85	DICER1	dicer 1, ribonuclease type III
Details	26	85	KIF1B	kinesin family member 1B
Details	27	85	GRIA3	glutamate receptor, ionotrophic, AMPA 3
Details	28	84	GCOM1	GRINL1A complex locus 1
Details	29	84	UBXN10	UBX domain protein 10
Details	30	84	RNF11	ring finger protein 11
Details	31	84	KIAA1797	KIAA1797
Details	32	83	LPP	LIM domain containing preferred translocation partner in lipoma
Details	33	83	PGM2	phosphoglucomutase 2
Details	34	83	LOC100287290	cytokine receptor CRL2
Details	35	82	LRRC8C	leucine rich repeat containing 8 family, member C
Details	36	82	DCBLD2	discoidin, CUB and LCCL domain containing 2
Details	37	82	BRWD1	bromodomain and WD repeat domain containing 1
Details	38	81	RNF141	ring finger protein 141
Details	39	81	CHD1	chromodomain helicase DNA binding protein 1
Details	40	81	TMEM55A	transmembrane protein 55A
Details	41	81	GPR171	G protein-coupled receptor 171
Details	42	80	LRPAP1	low density lipoprotein receptor-related protein associated protein 1
Details	43	80	MAGEE1	melanoma antigen family E, 1
Details	44	80	SELRC1	Sel1 repeat containing 1
Details	45	80	TRIM13	tripartite motif containing 13
Details	46	80	UBE2D2	ubiquitin-conjugating enzyme E2D 2
Details	47	80	DUSP4	dual specificity phosphatase 4
Details	48	79	DNAJB9	DnaJ (Hsp40) homolog, subfamily B, member 9
Details	49	79	SOCS3	suppressor of cytokine signaling 3
Details	50	79	LIN28B	lin-28 homolog B (C. elegans)
Details	51	79	TMEM69	transmembrane protein 69
Details	52	79	LOC643802	u3 small nucleolar ribonucleoprotein protein MPP10-like
Details	53	79	MED14	mediator complex subunit 14
Details	54	78	WDR26	WD repeat domain 26
Details	55	78	CXorf1	chromosome X open reading frame 1
Details	56	78	ATP2B1	ATPase, Ca++ transporting, plasma membrane 1
Details	57	78	C10orf118	chromosome 10 open reading frame 118
Details	58	78	SMC2	structural maintenance of chromosomes 2
Details	59	78	CAPZA2	capping protein (actin filament) muscle Z-line, alpha 2
Details	60	78	PURG	purine-rich element binding protein G
Details	61	78	RAB22A	RAB22A, member RAS oncogene family
Details	62	78	ZBTB43	zinc finger and BTB domain containing 43
Details	63	77	CCDC59	coiled-coil domain containing 59
Details	64	77	KLF6	Kruppel-like factor 6
Details	65	77	DNAJB4	DnaJ (Hsp40) homolog, subfamily B, member 4
Details	66	77	GPR26	G protein-coupled receptor 26
Details	67	77	CDV3	CDV3 homolog (mouse)
Details	68	77	LOC285556	uncharacterized LOC285556
Details	69	76	LARP4	La ribonucleoprotein domain family, member 4
Details	70	76	RASSF6	Ras association (RalGDS/AF-6) domain family member 6
Details	71	76	OLA1	Obg-like ATPase 1
Details	72	76	RAD18	RAD18 homolog (S. cerevisiae)
Details	73	76	NSMCE2	non-SMC element 2, MMS21 homolog (S. cerevisiae)
Details	74	76	IRF2BP2	interferon regulatory factor 2 binding protein 2
Details	75	76	MARCH4	membrane-associated ring finger (C3HC4) 4
Details	76	75	BCAP29	B-cell receptor-associated protein 29
Details	77	75	FAM190B	family with sequence similarity 190, member B
Details	78	75	CD2AP	CD2-associated protein
Details	79	75	FBN1	fibrillin 1
Details	80	75	OLIG3	oligodendrocyte transcription factor 3
Details	81	75	PAPD5	PAP associated domain containing 5
Details	82	75	PRKAG2	protein kinase, AMP-activated, gamma 2 non-catalytic subunit
Details	83	75	TMOD2	tropomodulin 2 (neuronal)
Details	84	75	RBBP5	retinoblastoma binding protein 5
Details	85	75	C2orf74	chromosome 2 open reading frame 74
Details	86	74	ST6GAL2	ST6 beta-galactosamide alpha-2,6-sialyltranferase 2
Details	87	74	C12orf5	chromosome 12 open reading frame 5
Details	88	74	ZDBF2	zinc finger, DBF-type containing 2
Details	89	74	TTC33	tetratricopeptide repeat domain 33
Details	90	74	CD1E	CD1e molecule
Details	91	74	RFESD	Rieske (Fe-S) domain containing
Details	92	74	KLF12	Kruppel-like factor 12
Details	93	74	MORF4L2	mortality factor 4 like 2
Details	94	74	RNF41	ring finger protein 41
Details	95	74	DSN1	DSN1, MIND kinetochore complex component, homolog (S. cerevisiae)
Details	96	73	CCR5	chemokine (C-C motif) receptor 5
Details	97	73	ACTR6	ARP6 actin-related protein 6 homolog (yeast)
Details	98	73	FAM82B	family with sequence similarity 82, member B
Details	99	73	ZNF714	zinc finger protein 714
Details	100	73	STX17	syntaxin 17
Details	101	73	AAK1	AP2 associated kinase 1
Details	102	73	MMAA	methylmalonic aciduria (cobalamin deficiency) cblA type
Details	103	73	SPSB1	splA/ryanodine receptor domain and SOCS box containing 1
Details	104	73	CREB5	cAMP responsive element binding protein 5
Details	105	73	SYNPO2	synaptopodin 2
Details	106	72	DBF4	DBF4 homolog (S. cerevisiae)
Details	107	72	MCTS1	malignant T cell amplified sequence 1
Details	108	72	PAN3	PAN3 poly(A) specific ribonuclease subunit homolog (S. cerevisiae)
Details	109	72	SIGMAR1	sigma non-opioid intracellular receptor 1
Details	110	72	FRMD3	FERM domain containing 3
Details	111	72	SRSF8	serine/arginine-rich splicing factor 8
Details	112	72	IL1R1	interleukin 1 receptor, type I
Details	113	72	VWA5A	von Willebrand factor A domain containing 5A
Details	114	72	ZNF518A	zinc finger protein 518A
Details	115	72	LMO3	LIM domain only 3 (rhombotin-like 2)
Details	116	71	MBL2	mannose-binding lectin (protein C) 2, soluble
Details	117	71	INO80D	INO80 complex subunit D
Details	118	71	SGTB	small glutamine-rich tetratricopeptide repeat (TPR)-containing, beta
Details	119	71	CAPRIN1	cell cycle associated protein 1
Details	120	71	WT1	Wilms tumor 1
Details	121	71	RPL22L1	ribosomal protein L22-like 1
Details	122	71	HEBP2	heme binding protein 2

[truncated: 25 more sheets: miR-503-5p TS, miR-503-5p MBD, miR-572 MDB, miR-586 MBD, miR-612 MDB, miR-623 MBD, miR-625-5p MBD, miR-638 MBD, miR-658 MBD, miR-663a MBD, miR-671-5p MBD, miR-769-3p MBD, miR-30b-3p PT, miR-30b-3p MBD, miR-744-5p MBD, miR-203 PT, miR-203 TS, miR-203 MBD, miR-483-5p MBD, miR-193a-5p MBD …]
